# Supplementary material for: Evolution of coding and non-coding genes in HOX clusters of a marsupial
Source: BMC Genomics. 2012 Jun 18;13:251. doi: 10.1186/1471-2164-13-251 (PMC3541083; doi:10.1186/1471-2164-13-251)
Supplement: Additional file 9 — Valid target positions of known miRNAs in tammar HOXclusters. [file 1471-2164-13-251-S9.txt]

HOX type type start end miR-RNA
meHOXB	SAM	GFF	67170	67190	.	-	.	mmu-miR-466i-5p;ROVE_1_FC30511AAXX:5:94:1731:905
meHOXD	SAM	GFF	50895	50915	.	-	.	mmu-miR-466i-5p;ROVE_1_FC30511AAXX:5:45:424:878
meHOXD	SAM	GFF	62891	62914	.	-	.	hsa-miR-10b-5p;ROVE_1_FC30511AAXX:5:32:761:1769
meHOXB	SAM	GFF	197558	197578	.	-	.	mmu-miR-466i-5p;ROVE_1_FC30511AAXX:5:83:1850:1536
meHOXC	SAM	GFF	44117	44137	.	-	.	mmu-miR-466i-5p;ROVE_1_FC30511AAXX:5:94:1731:905
meHOXD	SAM	GFF	50905	50925	.	-	.	mmu-miR-466i-5p;ROVE_1_FC30511AAXX:5:94:1731:905
meHOXD	SAM	GFF	67004	67024	.	-	.	mmu-miR-466i-5p;ROVE_1_FC30511AAXX:5:83:1850:1536
meHOXC	SAM	GFF	36	56	.	-	.	mmu-miR-466i-5p;ROVE_1_FC30511AAXX:5:94:1731:905
meHOXD	SAM	GFF	62891	62914	.	-	.	bta-miR-10b;ROVE_1_FC30511AAXX:5:63:1705:646
meHOXC	SAM	GFF	44107	44127	.	-	.	mmu-miR-466i-5p;ROVE_1_FC30511AAXX:5:40:1208:1269
meHOXC	SAM	GFF	89480	89500	.	-	.	mmu-miR-466i-5p;ROVE_1_FC30511AAXX:5:40:1208:1269
meHOXB	SAM	GFF	194287	194307	.	-	.	mmu-miR-466i-5p;ROVE_1_FC30511AAXX:5:83:1850:1536
meHOXB	SAM	GFF	114237	114257	.	-	.	mmu-miR-466i-5p;ROVE_1_FC30511AAXX:5:85:944:517
meHOXD	SAM	GFF	50887	50907	.	-	.	mmu-miR-466i-5p;ROVE_1_FC30511AAXX:5:40:1208:1269
meHOXB	SAM	GFF	49752	49772	.	-	.	mmu-miR-466i-5p;ROVE_1_FC30511AAXX:5:45:424:878
meHOXD	SAM	GFF	62891	62914	.	-	.	mml-miR-10b;ROVE_1_FC30511AAXX:5:76:1092:343
meHOXB	SAM	GFF	67172	67192	.	-	.	mmu-miR-466i-5p;ROVE_1_FC30511AAXX:5:94:1731:905
meHOXB	SAM	GFF	205075	205095	.	-	.	mmu-miR-466i-5p;ROVE_1_FC30511AAXX:5:85:944:517
meHOXB	SAM	GFF	115455	115475	.	-	.	mmu-miR-466i-5p;ROVE_1_FC30511AAXX:5:83:1850:1536
meHOXC	SAM	GFF	44113	44133	.	-	.	mmu-miR-466i-5p;ROVE_1_FC30511AAXX:5:85:944:517
meHOXB	SAM	GFF	197572	197592	.	-	.	mmu-miR-466i-5p;ROVE_1_FC30511AAXX:5:94:1731:905
meHOXC	SAM	GFF	62186	62206	.	-	.	mmu-miR-466i-5p;ROVE_1_FC30511AAXX:5:85:944:517
meHOXC	SAM	GFF	22750	22770	.	-	.	mmu-miR-466i-5p;ROVE_1_FC30511AAXX:5:85:944:517
meHOXD	SAM	GFF	62891	62913	.	-	.	ola-miR-10b;ROVE_1_FC30511AAXX:5:37:1357:204
meHOXB	SAM	GFF	115447	115467	.	-	.	mmu-miR-466i-5p;ROVE_1_FC30511AAXX:5:38:1421:1668
meHOXC	SAM	GFF	46	66	.	-	.	mmu-miR-466i-5p;ROVE_1_FC30511AAXX:5:45:424:878
meHOXB	SAM	GFF	168196	168217	.	-	.	nlo-miR-10;ROVE_1_FC30511AAXX:5:67:88:1575
meHOXD	SAM	GFF	62891	62914	.	-	.	dre-miR-10b;ROVE_1_FC30511AAXX:5:32:125:1249
meHOXD	SAM	GFF	62891	62914	.	-	.	fru-miR-10b;ROVE_1_FC30511AAXX:5:67:1133:1238
meHOXD	SAM	GFF	62891	62914	.	-	.	tni-miR-10b;ROVE_1_FC30511AAXX:5:32:1480:756
meHOXC	SAM	GFF	89484	89504	.	-	.	mmu-miR-466i-5p;ROVE_1_FC30511AAXX:5:83:1850:1536
meHOXD	SAM	GFF	89278	89298	.	-	.	mmu-miR-466i-5p;ROVE_1_FC30511AAXX:5:40:1208:1269
meHOXC	SAM	GFF	44141	44161	.	-	.	mmu-miR-466i-5p;ROVE_1_FC30511AAXX:5:85:944:517
meHOXD	SAM	GFF	50925	50945	.	-	.	mmu-miR-466i-5p;ROVE_1_FC30511AAXX:5:83:1850:1536
meHOXC	SAM	GFF	62168	62188	.	-	.	mmu-miR-466i-5p;ROVE_1_FC30511AAXX:5:83:1850:1536
meHOXB	SAM	GFF	205079	205099	.	-	.	mmu-miR-466i-5p;ROVE_1_FC30511AAXX:5:45:424:878
meHOXB	SAM	GFF	115449	115469	.	-	.	mmu-miR-466i-5p;ROVE_1_FC30511AAXX:5:40:1208:1269
meHOXB	SAM	GFF	194299	194319	.	-	.	mmu-miR-466i-5p;ROVE_1_FC30511AAXX:5:83:1850:1536
meHOXC	SAM	GFF	44097	44117	.	-	.	mmu-miR-466i-5p;ROVE_1_FC30511AAXX:5:40:1208:1269
meHOXC	SAM	GFF	22736	22756	.	-	.	mmu-miR-466i-5p;ROVE_1_FC30511AAXX:5:85:944:517
meHOXB	SAM	GFF	115564	115584	.	-	.	mmu-miR-466i-5p;ROVE_1_FC30511AAXX:5:45:424:878
meHOXA	SAM	GFF	43853	43873	.	-	.	mmu-miR-466i-5p;ROVE_1_FC30511AAXX:5:45:424:878
meHOXD	SAM	GFF	62891	62913	.	-	.	oan-miR-10b;ROVE_1_FC30511AAXX:5:61:1435:1110
meHOXB	SAM	GFF	115443	115463	.	-	.	mmu-miR-466i-5p;ROVE_1_FC30511AAXX:5:45:424:878
meHOXB	SAM	GFF	1309	1329	.	-	.	mmu-miR-466i-5p;ROVE_1_FC30511AAXX:5:83:1850:1536
meHOXC	SAM	GFF	22752	22772	.	-	.	mmu-miR-466i-5p;ROVE_1_FC30511AAXX:5:45:424:878
meHOXB	SAM	GFF	194281	194301	.	-	.	mmu-miR-466i-5p;ROVE_1_FC30511AAXX:5:85:944:517
meHOXB	SAM	GFF	115457	115477	.	-	.	mmu-miR-466i-5p;ROVE_1_FC30511AAXX:5:94:1731:905
meHOXD	SAM	GFF	67018	67038	.	-	.	mmu-miR-466i-5p;ROVE_1_FC30511AAXX:5:45:424:878
meHOXD	SAM	GFF	89260	89280	.	-	.	mmu-miR-466i-5p;ROVE_1_FC30511AAXX:5:94:1731:905
meHOXA	SAM	GFF	13078	13098	.	-	.	mmu-miR-466i-5p;ROVE_1_FC30511AAXX:5:83:1850:1536
meHOXB	SAM	GFF	115560	115580	.	-	.	mmu-miR-466i-5p;ROVE_1_FC30511AAXX:5:85:944:517
meHOXC	SAM	GFF	70270	70290	.	-	.	mmu-miR-466i-5p;ROVE_1_FC30511AAXX:5:45:424:878
meHOXB	SAM	GFF	49778	49798	.	-	.	mmu-miR-466i-5p;ROVE_1_FC30511AAXX:5:83:1850:1536
meHOXD	SAM	GFF	62891	62913	.	-	.	ola-miR-10b;ROVE_1_FC30511AAXX:5:63:1267:296
meHOXD	SAM	GFF	50843	50863	.	-	.	mmu-miR-466i-5p;ROVE_1_FC30511AAXX:5:83:1850:1536
meHOXC	SAM	GFF	44089	44109	.	-	.	mmu-miR-466i-5p;ROVE_1_FC30511AAXX:5:85:944:517
meHOXC	SAM	GFF	62192	62212	.	-	.	mmu-miR-466i-5p;ROVE_1_FC30511AAXX:5:83:1850:1536
meHOXB	SAM	GFF	79913	79933	.	-	.	mmu-miR-466i-5p;ROVE_1_FC30511AAXX:5:45:424:878
meHOXA	SAM	GFF	6890	6910	.	-	.	mmu-miR-466i-5p;ROVE_1_FC30511AAXX:5:40:1208:1269
meHOXC	SAM	GFF	89498	89518	.	-	.	mmu-miR-466i-5p;ROVE_1_FC30511AAXX:5:83:1850:1536
meHOXB	SAM	GFF	91865	91885	.	-	.	mmu-miR-466i-5p;ROVE_1_FC30511AAXX:5:40:1208:1269
meHOXD	SAM	GFF	50923	50943	.	-	.	mmu-miR-466i-5p;ROVE_1_FC30511AAXX:5:40:1208:1269
meHOXC	SAM	GFF	44105	44125	.	-	.	mmu-miR-466i-5p;ROVE_1_FC30511AAXX:5:45:424:878
meHOXB	SAM	GFF	91889	91909	.	-	.	mmu-miR-466i-5p;ROVE_1_FC30511AAXX:5:83:1850:1536
meHOXB	SAM	GFF	1311	1331	.	-	.	mmu-miR-466i-5p;ROVE_1_FC30511AAXX:5:83:1850:1536
meHOXB	SAM	GFF	1339	1359	.	-	.	mmu-miR-466i-5p;ROVE_1_FC30511AAXX:5:85:944:517
meHOXB	SAM	GFF	114233	114253	.	-	.	mmu-miR-466i-5p;ROVE_1_FC30511AAXX:5:94:1731:905
meHOXC	SAM	GFF	36244	36264	.	-	.	mmu-miR-466i-5p;ROVE_1_FC30511AAXX:5:45:424:878
meHOXB	SAM	GFF	1317	1337	.	-	.	mmu-miR-466i-5p;ROVE_1_FC30511AAXX:5:83:1850:1536
meHOXB	SAM	GFF	79919	79939	.	-	.	mmu-miR-466i-5p;ROVE_1_FC30511AAXX:5:40:1208:1269
meHOXC	SAM	GFF	22734	22754	.	-	.	mmu-miR-466i-5p;ROVE_1_FC30511AAXX:5:83:1850:1536
meHOXB	SAM	GFF	91887	91907	.	-	.	mmu-miR-466i-5p;ROVE_1_FC30511AAXX:5:45:424:878
meHOXB	SAM	GFF	1323	1343	.	-	.	mmu-miR-466i-5p;ROVE_1_FC30511AAXX:5:45:424:878
meHOXC	SAM	GFF	105598	105618	.	-	.	mmu-miR-466i-5p;ROVE_1_FC30511AAXX:5:85:944:517
meHOXB	SAM	GFF	1309	1329	.	-	.	mmu-miR-466i-5p;ROVE_1_FC30511AAXX:5:94:1731:905
meHOXC	SAM	GFF	70272	70292	.	-	.	mmu-miR-466i-5p;ROVE_1_FC30511AAXX:5:45:424:878
meHOXD	SAM	GFF	62891	62914	.	-	.	ppy-miR-10b;ROVE_1_FC30511AAXX:5:95:1557:487
meHOXD	SAM	GFF	62891	62914	.	-	.	mmu-miR-10b-5p;ROVE_1_FC30511AAXX:5:74:237:1313
meHOXD	SAM	GFF	67010	67030	.	-	.	mmu-miR-466i-5p;ROVE_1_FC30511AAXX:5:40:1208:1269
meHOXD	SAM	GFF	62891	62914	.	-	.	dre-miR-10b;ROVE_1_FC30511AAXX:5:64:1476:79
meHOXB	SAM	GFF	194295	194315	.	-	.	mmu-miR-466i-5p;ROVE_1_FC30511AAXX:5:45:424:878
meHOXD	SAM	GFF	62891	62913	.	-	.	ggo-miR-10b;ROVE_1_FC30511AAXX:5:61:660:1770
meHOXD	SAM	GFF	62890	62913	.	-	.	mdo-miR-10b;ROVE_1_FC30511AAXX:5:97:1137:30
meHOXC	SAM	GFF	105606	105626	.	-	.	mmu-miR-466i-5p;ROVE_1_FC30511AAXX:5:85:944:517
meHOXD	SAM	GFF	14774	14794	.	-	.	mmu-miR-466i-5p;ROVE_1_FC30511AAXX:5:94:1731:905
meHOXB	SAM	GFF	194281	194301	.	-	.	mmu-miR-466i-5p;ROVE_1_FC30511AAXX:5:40:1208:1269
meHOXB	SAM	GFF	1323	1343	.	-	.	mmu-miR-466i-5p;ROVE_1_FC30511AAXX:5:94:1731:905
meHOXB	SAM	GFF	91861	91881	.	-	.	mmu-miR-466i-5p;ROVE_1_FC30511AAXX:5:45:424:878
meHOXB	SAM	GFF	1339	1359	.	-	.	mmu-miR-466i-5p;ROVE_1_FC30511AAXX:5:45:424:878
meHOXD	SAM	GFF	89278	89298	.	-	.	mmu-miR-466i-5p;ROVE_1_FC30511AAXX:5:94:1731:905
meHOXB	SAM	GFF	194277	194297	.	-	.	mmu-miR-466i-5p;ROVE_1_FC30511AAXX:5:83:1850:1536
meHOXD	SAM	GFF	62891	62913	.	-	.	oan-miR-10b;ROVE_1_FC30511AAXX:5:1:816:2029
meHOXB	SAM	GFF	91893	91913	.	-	.	mmu-miR-466i-5p;ROVE_1_FC30511AAXX:5:83:1850:1536
meHOXD	SAM	GFF	50909	50929	.	-	.	mmu-miR-466i-5p;ROVE_1_FC30511AAXX:5:83:1850:1536
meHOXB	SAM	GFF	194289	194309	.	-	.	mmu-miR-466i-5p;ROVE_1_FC30511AAXX:5:40:1208:1269
meHOXD	SAM	GFF	62891	62913	.	-	.	ssc-miR-10b;ROVE_1_FC30511AAXX:5:63:1495:1988
meHOXD	SAM	GFF	62891	62914	.	-	.	mmu-miR-10b-5p;ROVE_1_FC30511AAXX:5:83:1049:644
meHOXC	SAM	GFF	26	46	.	-	.	mmu-miR-466i-5p;ROVE_1_FC30511AAXX:5:85:944:517
meHOXC	SAM	GFF	62186	62206	.	-	.	mmu-miR-466i-5p;ROVE_1_FC30511AAXX:5:85:944:517
meHOXC	SAM	GFF	62192	62212	.	-	.	mmu-miR-466i-5p;ROVE_1_FC30511AAXX:5:45:424:878
meHOXC	SAM	GFF	42	62	.	-	.	mmu-miR-466i-5p;ROVE_1_FC30511AAXX:5:85:944:517
meHOXD	SAM	GFF	62891	62914	.	-	.	ptr-miR-10b;ROVE_1_FC30511AAXX:5:72:401:1669
meHOXC	SAM	GFF	130526	130546	.	-	.	mmu-miR-466i-5p;ROVE_1_FC30511AAXX:5:85:944:517
meHOXC	SAM	GFF	105600	105620	.	-	.	mmu-miR-466i-5p;ROVE_1_FC30511AAXX:5:45:424:878
meHOXD	SAM	GFF	62891	62914	.	-	.	bta-miR-10b;ROVE_1_FC30511AAXX:5:64:1540:23
meHOXD	SAM	GFF	67010	67030	.	-	.	mmu-miR-466i-5p;ROVE_1_FC30511AAXX:5:83:1850:1536
meHOXC	SAM	GFF	16	36	.	-	.	mmu-miR-466i-5p;ROVE_1_FC30511AAXX:5:83:1850:1536
meHOXA	SAM	GFF	6896	6916	.	-	.	mmu-miR-466i-5p;ROVE_1_FC30511AAXX:5:85:944:517
meHOXB	SAM	GFF	114233	114253	.	-	.	mmu-miR-466i-5p;ROVE_1_FC30511AAXX:5:83:1850:1536
meHOXD	SAM	GFF	89264	89284	.	-	.	mmu-miR-466i-5p;ROVE_1_FC30511AAXX:5:40:1208:1269
meHOXC	SAM	GFF	8	28	.	-	.	mmu-miR-466i-5p;ROVE_1_FC30511AAXX:5:45:424:878
meHOXC	SAM	GFF	12	32	.	-	.	mmu-miR-466i-5p;ROVE_1_FC30511AAXX:5:94:1731:905
meHOXB	SAM	GFF	91869	91889	.	-	.	mmu-miR-466i-5p;ROVE_1_FC30511AAXX:5:45:424:878
meHOXC	SAM	GFF	36264	36284	.	-	.	mmu-miR-466i-5p;ROVE_1_FC30511AAXX:5:40:1208:1269
meHOXC	SAM	GFF	36246	36266	.	-	.	mmu-miR-466i-5p;ROVE_1_FC30511AAXX:5:40:1208:1269
meHOXB	SAM	GFF	81763	81783	.	-	.	mmu-miR-466i-5p;ROVE_1_FC30511AAXX:5:45:424:878
meHOXB	SAM	GFF	115570	115590	.	-	.	mmu-miR-466i-5p;ROVE_1_FC30511AAXX:5:45:424:878
meHOXC	SAM	GFF	36264	36284	.	-	.	mmu-miR-466i-5p;ROVE_1_FC30511AAXX:5:94:1731:905
meHOXC	SAM	GFF	36248	36268	.	-	.	mmu-miR-466i-5p;ROVE_1_FC30511AAXX:5:94:1731:905
meHOXD	SAM	GFF	14784	14804	.	-	.	mmu-miR-466i-5p;ROVE_1_FC30511AAXX:5:45:424:878
meHOXC	SAM	GFF	52	72	.	-	.	mmu-miR-466i-5p;ROVE_1_FC30511AAXX:5:40:1208:1269
meHOXD	SAM	GFF	64764	64784	.	-	.	mmu-miR-466i-5p;ROVE_1_FC30511AAXX:5:45:424:878
meHOXD	SAM	GFF	62891	62914	.	-	.	tni-miR-10b;ROVE_1_FC30511AAXX:5:4:583:1721
meHOXD	SAM	GFF	62891	62914	.	-	.	mmu-miR-10b-5p;ROVE_1_FC30511AAXX:5:45:1639:1686
meHOXD	SAM	GFF	62890	62913	.	-	.	mdo-miR-10b;ROVE_1_FC30511AAXX:5:18:409:1766
meHOXC	SAM	GFF	22	42	.	-	.	mmu-miR-466i-5p;ROVE_1_FC30511AAXX:5:83:1850:1536
meHOXC	SAM	GFF	62194	62214	.	-	.	mmu-miR-466i-5p;ROVE_1_FC30511AAXX:5:45:424:878
meHOXB	SAM	GFF	102519	102539	.	-	.	mmu-miR-466i-5p;ROVE_1_FC30511AAXX:5:40:1208:1269
meHOXB	SAM	GFF	1325	1345	.	-	.	mmu-miR-466i-5p;ROVE_1_FC30511AAXX:5:40:1208:1269
meHOXD	SAM	GFF	62891	62914	.	-	.	mml-miR-10b;ROVE_1_FC30511AAXX:5:73:1728:317
meHOXC	SAM	GFF	105614	105634	.	-	.	mmu-miR-466i-5p;ROVE_1_FC30511AAXX:5:94:1731:905
meHOXB	SAM	GFF	41271	41291	.	-	.	mmu-miR-466i-5p;ROVE_1_FC30511AAXX:5:40:1208:1269
meHOXD	SAM	GFF	67012	67032	.	-	.	mmu-miR-466i-5p;ROVE_1_FC30511AAXX:5:94:1731:905
meHOXC	SAM	GFF	89496	89516	.	-	.	mmu-miR-466i-5p;ROVE_1_FC30511AAXX:5:83:1850:1536
meHOXD	SAM	GFF	62891	62913	.	-	.	xtr-miR-10b;ROVE_1_FC30511AAXX:5:63:1413:1734
meHOXC	SAM	GFF	89472	89492	.	-	.	mmu-miR-466i-5p;ROVE_1_FC30511AAXX:5:94:1731:905
meHOXB	SAM	GFF	91881	91901	.	-	.	mmu-miR-466i-5p;ROVE_1_FC30511AAXX:5:83:1850:1536
meHOXD	SAM	GFF	62891	62913	.	-	.	aca-miR-10b;ROVE_1_FC30511AAXX:5:55:596:444
meHOXB	SAM	GFF	91863	91883	.	-	.	mmu-miR-466i-5p;ROVE_1_FC30511AAXX:5:94:1731:905
meHOXC	SAM	GFF	44000	44020	.	-	.	mmu-miR-466i-5p;ROVE_1_FC30511AAXX:5:83:1850:1536
meHOXB	SAM	GFF	194269	194289	.	-	.	mmu-miR-466i-5p;ROVE_1_FC30511AAXX:5:45:424:878
meHOXC	SAM	GFF	44137	44157	.	-	.	mmu-miR-466i-5p;ROVE_1_FC30511AAXX:5:94:1731:905
meHOXD	SAM	GFF	62891	62914	.	-	.	tni-miR-10b;ROVE_1_FC30511AAXX:5:75:40:449
meHOXB	SAM	GFF	114112	114132	.	-	.	mmu-miR-466i-5p;ROVE_1_FC30511AAXX:5:40:1208:1269
meHOXB	SAM	GFF	168196	168217	.	-	.	dgr-miR-10;ROVE_1_FC30511AAXX:5:83:784:653
meHOXC	SAM	GFF	44141	44161	.	-	.	mmu-miR-466i-5p;ROVE_1_FC30511AAXX:5:94:1731:905
meHOXD	SAM	GFF	62891	62913	.	-	.	ppa-miR-10b;ROVE_1_FC30511AAXX:5:72:652:1317
meHOXB	SAM	GFF	67164	67184	.	-	.	mmu-miR-466i-5p;ROVE_1_FC30511AAXX:5:94:1731:905
meHOXC	SAM	GFF	22	42	.	-	.	mmu-miR-466i-5p;ROVE_1_FC30511AAXX:5:85:944:517
meHOXB	SAM	GFF	197570	197590	.	-	.	mmu-miR-466i-5p;ROVE_1_FC30511AAXX:5:40:1208:1269
meHOXC	SAM	GFF	26	46	.	-	.	mmu-miR-466i-5p;ROVE_1_FC30511AAXX:5:40:1208:1269
meHOXD	SAM	GFF	50917	50937	.	-	.	mmu-miR-466i-5p;ROVE_1_FC30511AAXX:5:85:944:517
meHOXD	SAM	GFF	41049	41069	.	-	.	mmu-miR-466i-5p;ROVE_1_FC30511AAXX:5:85:944:517
meHOXB	SAM	GFF	194297	194317	.	-	.	mmu-miR-466i-5p;ROVE_1_FC30511AAXX:5:94:1731:905
meHOXC	SAM	GFF	62162	62182	.	-	.	mmu-miR-466i-5p;ROVE_1_FC30511AAXX:5:45:424:878
meHOXD	SAM	GFF	62891	62914	.	-	.	eca-miR-10b;ROVE_1_FC30511AAXX:5:64:773:57
meHOXC	SAM	GFF	36246	36266	.	-	.	mmu-miR-466i-5p;ROVE_1_FC30511AAXX:5:83:1850:1536
meHOXC	SAM	GFF	89492	89512	.	-	.	mmu-miR-466i-5p;ROVE_1_FC30511AAXX:5:83:1850:1536
meHOXA	SAM	GFF	6904	6924	.	-	.	mmu-miR-466i-5p;ROVE_1_FC30511AAXX:5:40:1208:1269
meHOXC	SAM	GFF	44000	44020	.	-	.	mmu-miR-466i-5p;ROVE_1_FC30511AAXX:5:85:944:517
meHOXD	SAM	GFF	62891	62913	.	-	.	ssc-miR-10b;ROVE_1_FC30511AAXX:5:18:231:1717
meHOXB	SAM	GFF	115449	115469	.	-	.	mmu-miR-466i-5p;ROVE_1_FC30511AAXX:5:94:1731:905
meHOXB	SAM	GFF	115441	115461	.	-	.	mmu-miR-466i-5p;ROVE_1_FC30511AAXX:5:45:424:878
meHOXC	SAM	GFF	6	26	.	-	.	mmu-miR-466i-5p;ROVE_1_FC30511AAXX:5:83:1850:1536
meHOXB	SAM	GFF	194293	194313	.	-	.	mmu-miR-466i-5p;ROVE_1_FC30511AAXX:5:94:1731:905
meHOXC	SAM	GFF	43986	44006	.	-	.	mmu-miR-466i-5p;ROVE_1_FC30511AAXX:5:83:1850:1536
meHOXD	SAM	GFF	62891	62914	.	-	.	bta-miR-10b;ROVE_1_FC30511AAXX:5:32:200:879
meHOXB	SAM	GFF	194285	194305	.	-	.	mmu-miR-466i-5p;ROVE_1_FC30511AAXX:5:45:424:878
meHOXD	SAM	GFF	62891	62913	.	-	.	ppa-miR-10b;ROVE_1_FC30511AAXX:5:75:451:1282
meHOXD	SAM	GFF	62891	62914	.	-	.	dre-miR-10b;ROVE_1_FC30511AAXX:5:76:1366:1549
meHOXB	SAM	GFF	114138	114158	.	-	.	mmu-miR-466i-5p;ROVE_1_FC30511AAXX:5:85:944:517
meHOXD	SAM	GFF	37401	37421	.	-	.	mmu-miR-466i-5p;ROVE_1_FC30511AAXX:5:45:424:878
meHOXD	SAM	GFF	62891	62913	.	-	.	ggo-miR-10b;ROVE_1_FC30511AAXX:5:71:435:505
meHOXD	SAM	GFF	62891	62913	.	-	.	ppa-miR-10b;ROVE_1_FC30511AAXX:5:32:125:1249
meHOXB	SAM	GFF	168196	168217	.	-	.	dpe-miR-10;ROVE_1_FC30511AAXX:5:83:784:653
meHOXC	SAM	GFF	44107	44127	.	-	.	mmu-miR-466i-5p;ROVE_1_FC30511AAXX:5:45:424:878
meHOXC	SAM	GFF	44105	44125	.	-	.	mmu-miR-466i-5p;ROVE_1_FC30511AAXX:5:83:1850:1536
meHOXC	SAM	GFF	22748	22768	.	-	.	mmu-miR-466i-5p;ROVE_1_FC30511AAXX:5:40:1208:1269
meHOXD	SAM	GFF	41031	41051	.	-	.	mmu-miR-466i-5p;ROVE_1_FC30511AAXX:5:94:1731:905
meHOXB	SAM	GFF	168195	168218	.	-	.	age-miR-10a;ROVE_1_FC30511AAXX:5:81:1294:440
meHOXD	SAM	GFF	62891	62914	.	-	.	fru-miR-10b;ROVE_1_FC30511AAXX:5:71:1308:60
meHOXD	SAM	GFF	50921	50941	.	-	.	mmu-miR-466i-5p;ROVE_1_FC30511AAXX:5:83:1850:1536
meHOXB	SAM	GFF	99794	99814	.	-	.	mmu-miR-466i-5p;ROVE_1_FC30511AAXX:5:45:424:878
meHOXC	SAM	GFF	62180	62200	.	-	.	mmu-miR-466i-5p;ROVE_1_FC30511AAXX:5:83:1850:1536
meHOXB	SAM	GFF	115558	115578	.	-	.	mmu-miR-466i-5p;ROVE_1_FC30511AAXX:5:40:1208:1269
meHOXC	SAM	GFF	38	58	.	-	.	mmu-miR-466i-5p;ROVE_1_FC30511AAXX:5:40:1208:1269
meHOXA	SAM	GFF	6898	6918	.	-	.	mmu-miR-466i-5p;ROVE_1_FC30511AAXX:5:40:1208:1269
meHOXC	SAM	GFF	44115	44135	.	-	.	mmu-miR-466i-5p;ROVE_1_FC30511AAXX:5:45:424:878
meHOXC	SAM	GFF	43982	44002	.	-	.	mmu-miR-466i-5p;ROVE_1_FC30511AAXX:5:85:944:517
meHOXC	SAM	GFF	44113	44133	.	-	.	mmu-miR-466i-5p;ROVE_1_FC30511AAXX:5:45:424:878
meHOXC	SAM	GFF	38	58	.	-	.	mmu-miR-466i-5p;ROVE_1_FC30511AAXX:5:94:1731:905
meHOXC	SAM	GFF	46	66	.	-	.	mmu-miR-466i-5p;ROVE_1_FC30511AAXX:5:40:1208:1269
meHOXC	SAM	GFF	36236	36256	.	-	.	mmu-miR-466i-5p;ROVE_1_FC30511AAXX:5:83:1850:1536
meHOXD	SAM	GFF	62891	62914	.	-	.	ptr-miR-10b;ROVE_1_FC30511AAXX:5:83:1139:1425
meHOXC	SAM	GFF	54	74	.	-	.	mmu-miR-466i-5p;ROVE_1_FC30511AAXX:5:40:1208:1269
meHOXB	SAM	GFF	168195	168218	.	-	.	aca-miR-10a;ROVE_1_FC30511AAXX:5:42:1324:97
meHOXC	SAM	GFF	62194	62214	.	-	.	mmu-miR-466i-5p;ROVE_1_FC30511AAXX:5:85:944:517
meHOXB	SAM	GFF	91873	91893	.	-	.	mmu-miR-466i-5p;ROVE_1_FC30511AAXX:5:94:1731:905
meHOXB	SAM	GFF	1329	1349	.	-	.	mmu-miR-466i-5p;ROVE_1_FC30511AAXX:5:94:1731:905
meHOXD	SAM	GFF	50915	50935	.	-	.	mmu-miR-466i-5p;ROVE_1_FC30511AAXX:5:45:424:878
meHOXC	SAM	GFF	62172	62192	.	-	.	mmu-miR-466i-5p;ROVE_1_FC30511AAXX:5:40:1208:1269
meHOXA	SAM	GFF	6888	6908	.	-	.	mmu-miR-466i-5p;ROVE_1_FC30511AAXX:5:85:944:517
meHOXB	SAM	GFF	79907	79927	.	-	.	mmu-miR-466i-5p;ROVE_1_FC30511AAXX:5:85:944:517
meHOXC	SAM	GFF	62174	62194	.	-	.	mmu-miR-466i-5p;ROVE_1_FC30511AAXX:5:85:944:517
meHOXC	SAM	GFF	22738	22758	.	-	.	mmu-miR-466i-5p;ROVE_1_FC30511AAXX:5:45:424:878
meHOXD	SAM	GFF	62891	62913	.	-	.	oan-miR-10b;ROVE_1_FC30511AAXX:5:74:218:1910
meHOXB	SAM	GFF	1301	1321	.	-	.	mmu-miR-466i-5p;ROVE_1_FC30511AAXX:5:40:1208:1269
meHOXD	SAM	GFF	50921	50941	.	-	.	mmu-miR-466i-5p;ROVE_1_FC30511AAXX:5:85:944:517
meHOXB	SAM	GFF	102515	102535	.	-	.	mmu-miR-466i-5p;ROVE_1_FC30511AAXX:5:45:424:878
meHOXD	SAM	GFF	89260	89280	.	-	.	mmu-miR-466i-5p;ROVE_1_FC30511AAXX:5:94:1731:905
meHOXD	SAM	GFF	37399	37419	.	-	.	mmu-miR-466i-5p;ROVE_1_FC30511AAXX:5:45:424:878
meHOXB	SAM	GFF	114112	114132	.	-	.	mmu-miR-466i-5p;ROVE_1_FC30511AAXX:5:94:1731:905
meHOXC	SAM	GFF	44113	44133	.	-	.	mmu-miR-466i-5p;ROVE_1_FC30511AAXX:5:83:1850:1536
meHOXC	SAM	GFF	43982	44002	.	-	.	mmu-miR-466i-5p;ROVE_1_FC30511AAXX:5:40:1208:1269
meHOXD	SAM	GFF	62893	62915	.	-	.	rno-miR-10b;ROVE_1_FC30511AAXX:5:41:332:1660
meHOXB	SAM	GFF	1311	1331	.	-	.	mmu-miR-466i-5p;ROVE_1_FC30511AAXX:5:94:1731:905
meHOXB	SAM	GFF	1305	1325	.	-	.	mmu-miR-466i-5p;ROVE_1_FC30511AAXX:5:94:1731:905
meHOXB	SAM	GFF	194275	194295	.	-	.	mmu-miR-466i-5p;ROVE_1_FC30511AAXX:5:45:424:878
meHOXD	SAM	GFF	62893	62915	.	-	.	cfa-miR-10b;ROVE_1_FC30511AAXX:5:75:1746:47
meHOXD	SAM	GFF	14788	14808	.	-	.	mmu-miR-466i-5p;ROVE_1_FC30511AAXX:5:83:1850:1536
meHOXB	SAM	GFF	168195	168217	.	-	.	dpu-miR-10;ROVE_1_FC30511AAXX:5:32:1301:2025
meHOXC	SAM	GFF	36256	36276	.	-	.	mmu-miR-466i-5p;ROVE_1_FC30511AAXX:5:85:944:517
meHOXD	SAM	GFF	50921	50941	.	-	.	mmu-miR-466i-5p;ROVE_1_FC30511AAXX:5:45:424:878
meHOXC	SAM	GFF	43998	44018	.	-	.	mmu-miR-466i-5p;ROVE_1_FC30511AAXX:5:40:1208:1269
meHOXD	SAM	GFF	50911	50931	.	-	.	mmu-miR-466i-5p;ROVE_1_FC30511AAXX:5:45:424:878
meHOXC	SAM	GFF	58	78	.	-	.	mmu-miR-466i-5p;ROVE_1_FC30511AAXX:5:94:1731:905
meHOXB	SAM	GFF	168195	168218	.	-	.	sla-miR-10a;ROVE_1_FC30511AAXX:5:76:1016:887
meHOXC	SAM	GFF	22736	22756	.	-	.	mmu-miR-466i-5p;ROVE_1_FC30511AAXX:5:94:1731:905
meHOXB	SAM	GFF	1319	1339	.	-	.	mmu-miR-466i-5p;ROVE_1_FC30511AAXX:5:45:424:878
meHOXC	SAM	GFF	89476	89496	.	-	.	mmu-miR-466i-5p;ROVE_1_FC30511AAXX:5:85:944:517
meHOXD	SAM	GFF	14798	14818	.	-	.	mmu-miR-466i-5p;ROVE_1_FC30511AAXX:5:40:1208:1269
meHOXD	SAM	GFF	62891	62913	.	-	.	xtr-miR-10b;ROVE_1_FC30511AAXX:5:74:68:689
meHOXB	SAM	GFF	67156	67176	.	-	.	mmu-miR-466i-5p;ROVE_1_FC30511AAXX:5:45:424:878
meHOXC	SAM	GFF	60	80	.	-	.	mmu-miR-466i-5p;ROVE_1_FC30511AAXX:5:85:944:517
meHOXD	SAM	GFF	41049	41069	.	-	.	mmu-miR-466i-5p;ROVE_1_FC30511AAXX:5:83:1850:1536
meHOXB	SAM	GFF	205067	205087	.	-	.	mmu-miR-466i-5p;ROVE_1_FC30511AAXX:5:85:944:517
meHOXB	SAM	GFF	67162	67182	.	-	.	mmu-miR-466i-5p;ROVE_1_FC30511AAXX:5:83:1850:1536
meHOXC	SAM	GFF	36262	36282	.	-	.	mmu-miR-466i-5p;ROVE_1_FC30511AAXX:5:83:1850:1536
meHOXC	SAM	GFF	44133	44153	.	-	.	mmu-miR-466i-5p;ROVE_1_FC30511AAXX:5:40:1208:1269
meHOXD	SAM	GFF	62891	62914	.	-	.	tni-miR-10b;ROVE_1_FC30511AAXX:5:64:1479:1835
meHOXC	SAM	GFF	44002	44022	.	-	.	mmu-miR-466i-5p;ROVE_1_FC30511AAXX:5:45:424:878
meHOXD	SAM	GFF	50915	50935	.	-	.	mmu-miR-466i-5p;ROVE_1_FC30511AAXX:5:83:1850:1536
meHOXD	SAM	GFF	67004	67024	.	-	.	mmu-miR-466i-5p;ROVE_1_FC30511AAXX:5:85:944:517
meHOXB	SAM	GFF	91885	91905	.	-	.	mmu-miR-466i-5p;ROVE_1_FC30511AAXX:5:45:424:878
meHOXC	SAM	GFF	36248	36268	.	-	.	mmu-miR-466i-5p;ROVE_1_FC30511AAXX:5:40:1208:1269
meHOXC	SAM	GFF	62180	62200	.	-	.	mmu-miR-466i-5p;ROVE_1_FC30511AAXX:5:45:424:878
meHOXC	SAM	GFF	62190	62210	.	-	.	mmu-miR-466i-5p;ROVE_1_FC30511AAXX:5:83:1850:1536
meHOXC	SAM	GFF	36	56	.	-	.	mmu-miR-466i-5p;ROVE_1_FC30511AAXX:5:45:424:878
meHOXC	SAM	GFF	36260	36280	.	-	.	mmu-miR-466i-5p;ROVE_1_FC30511AAXX:5:45:424:878
meHOXD	SAM	GFF	14798	14818	.	-	.	mmu-miR-466i-5p;ROVE_1_FC30511AAXX:5:94:1731:905
meHOXC	SAM	GFF	44131	44151	.	-	.	mmu-miR-466i-5p;ROVE_1_FC30511AAXX:5:83:1850:1536
meHOXD	SAM	GFF	62891	62913	.	-	.	tgu-miR-10a;ROVE_1_FC30511AAXX:5:77:1628:1694
meHOXC	SAM	GFF	22	42	.	-	.	mmu-miR-466i-5p;ROVE_1_FC30511AAXX:5:40:1208:1269
meHOXB	SAM	GFF	91895	91915	.	-	.	mmu-miR-466i-5p;ROVE_1_FC30511AAXX:5:83:1850:1536
meHOXB	SAM	GFF	81755	81775	.	-	.	mmu-miR-466i-5p;ROVE_1_FC30511AAXX:5:83:1850:1536
meHOXB	SAM	GFF	114114	114134	.	-	.	mmu-miR-466i-5p;ROVE_1_FC30511AAXX:5:45:424:878
meHOXD	SAM	GFF	62891	62914	.	-	.	fru-miR-10b;ROVE_1_FC30511AAXX:5:97:1646:435
meHOXC	SAM	GFF	44099	44119	.	-	.	mmu-miR-466i-5p;ROVE_1_FC30511AAXX:5:45:424:878
meHOXB	SAM	GFF	79915	79935	.	-	.	mmu-miR-466i-5p;ROVE_1_FC30511AAXX:5:94:1731:905
meHOXB	SAM	GFF	81757	81777	.	-	.	mmu-miR-466i-5p;ROVE_1_FC30511AAXX:5:83:1850:1536
meHOXD	SAM	GFF	50909	50929	.	-	.	mmu-miR-466i-5p;ROVE_1_FC30511AAXX:5:83:1850:1536
meHOXC	SAM	GFF	36264	36284	.	-	.	mmu-miR-466i-5p;ROVE_1_FC30511AAXX:5:83:1850:1536
meHOXD	SAM	GFF	50901	50921	.	-	.	mmu-miR-466i-5p;ROVE_1_FC30511AAXX:5:40:1208:1269
meHOXD	SAM	GFF	89268	89288	.	-	.	mmu-miR-466i-5p;ROVE_1_FC30511AAXX:5:83:1850:1536
meHOXD	SAM	GFF	50841	50861	.	-	.	mmu-miR-466i-5p;ROVE_1_FC30511AAXX:5:83:1850:1536
meHOXC	SAM	GFF	54	74	.	-	.	mmu-miR-466i-5p;ROVE_1_FC30511AAXX:5:94:1731:905
meHOXB	SAM	GFF	194279	194299	.	-	.	mmu-miR-466i-5p;ROVE_1_FC30511AAXX:5:94:1731:905
meHOXD	SAM	GFF	89276	89296	.	-	.	mmu-miR-466i-5p;ROVE_1_FC30511AAXX:5:85:944:517
meHOXC	SAM	GFF	44133	44153	.	-	.	mmu-miR-466i-5p;ROVE_1_FC30511AAXX:5:83:1850:1536
meHOXD	SAM	GFF	62891	62913	.	-	.	ggo-miR-10b;ROVE_1_FC30511AAXX:5:82:1382:1427
meHOXB	SAM	GFF	91875	91895	.	-	.	mmu-miR-466i-5p;ROVE_1_FC30511AAXX:5:40:1208:1269
meHOXD	SAM	GFF	89278	89298	.	-	.	mmu-miR-466i-5p;ROVE_1_FC30511AAXX:5:45:424:878
meHOXB	SAM	GFF	115451	115471	.	-	.	mmu-miR-466i-5p;ROVE_1_FC30511AAXX:5:83:1850:1536
meHOXD	SAM	GFF	62891	62909	.	-	.	sha-miR-10b;ROVE_1_FC30511AAXX:5:78:857:1709
meHOXB	SAM	GFF	114249	114269	.	-	.	mmu-miR-466i-5p;ROVE_1_FC30511AAXX:5:94:1731:905
meHOXC	SAM	GFF	24	44	.	-	.	mmu-miR-466i-5p;ROVE_1_FC30511AAXX:5:83:1850:1536
meHOXD	SAM	GFF	89266	89286	.	-	.	mmu-miR-466i-5p;ROVE_1_FC30511AAXX:5:45:424:878
meHOXC	SAM	GFF	44121	44141	.	-	.	mmu-miR-466i-5p;ROVE_1_FC30511AAXX:5:45:424:878
meHOXC	SAM	GFF	105608	105628	.	-	.	mmu-miR-466i-5p;ROVE_1_FC30511AAXX:5:85:944:517
meHOXD	SAM	GFF	62891	62914	.	-	.	mml-miR-10b;ROVE_1_FC30511AAXX:5:78:470:400
meHOXB	SAM	GFF	114126	114146	.	-	.	mmu-miR-466i-5p;ROVE_1_FC30511AAXX:5:83:1850:1536
meHOXC	SAM	GFF	22756	22776	.	-	.	mmu-miR-466i-5p;ROVE_1_FC30511AAXX:5:45:424:878
meHOXD	SAM	GFF	62891	62914	.	-	.	eca-miR-10b;ROVE_1_FC30511AAXX:5:5:622:1198
meHOXD	SAM	GFF	62891	62914	.	-	.	ppy-miR-10b;ROVE_1_FC30511AAXX:5:71:383:597
meHOXB	SAM	GFF	1315	1335	.	-	.	mmu-miR-466i-5p;ROVE_1_FC30511AAXX:5:94:1731:905
meHOXB	SAM	GFF	126568	126588	.	-	.	mmu-miR-466i-5p;ROVE_1_FC30511AAXX:5:83:1850:1536
meHOXD	SAM	GFF	62891	62914	.	-	.	dre-miR-10b;ROVE_1_FC30511AAXX:5:4:525:1598
meHOXD	SAM	GFF	50897	50917	.	-	.	mmu-miR-466i-5p;ROVE_1_FC30511AAXX:5:85:944:517
meHOXC	SAM	GFF	105608	105628	.	-	.	mmu-miR-466i-5p;ROVE_1_FC30511AAXX:5:40:1208:1269
meHOXD	SAM	GFF	50923	50943	.	-	.	mmu-miR-466i-5p;ROVE_1_FC30511AAXX:5:83:1850:1536
meHOXD	SAM	GFF	62893	62915	.	-	.	cfa-miR-10b;ROVE_1_FC30511AAXX:5:71:385:1070
meHOXB	SAM	GFF	115455	115475	.	-	.	mmu-miR-466i-5p;ROVE_1_FC30511AAXX:5:45:424:878
meHOXB	SAM	GFF	194283	194303	.	-	.	mmu-miR-466i-5p;ROVE_1_FC30511AAXX:5:45:424:878
meHOXB	SAM	GFF	49752	49772	.	-	.	mmu-miR-466i-5p;ROVE_1_FC30511AAXX:5:45:424:878
meHOXB	SAM	GFF	49766	49786	.	-	.	mmu-miR-466i-5p;ROVE_1_FC30511AAXX:5:83:1850:1536
meHOXC	SAM	GFF	44137	44157	.	-	.	mmu-miR-466i-5p;ROVE_1_FC30511AAXX:5:83:1850:1536
meHOXD	SAM	GFF	62891	62914	.	-	.	eca-miR-10b;ROVE_1_FC30511AAXX:5:77:1462:1276
meHOXD	SAM	GFF	62891	62913	.	-	.	oan-miR-10b;ROVE_1_FC30511AAXX:5:71:61:1644
meHOXA	SAM	GFF	6898	6918	.	-	.	mmu-miR-466i-5p;ROVE_1_FC30511AAXX:5:45:424:878
meHOXD	SAM	GFF	62891	62913	.	-	.	aca-miR-10b;ROVE_1_FC30511AAXX:5:73:860:315
meHOXD	SAM	GFF	50897	50917	.	-	.	mmu-miR-466i-5p;ROVE_1_FC30511AAXX:5:40:1208:1269
meHOXC	SAM	GFF	36244	36264	.	-	.	mmu-miR-466i-5p;ROVE_1_FC30511AAXX:5:94:1731:905
meHOXB	SAM	GFF	194287	194307	.	-	.	mmu-miR-466i-5p;ROVE_1_FC30511AAXX:5:45:424:878
meHOXD	SAM	GFF	14786	14806	.	-	.	mmu-miR-466i-5p;ROVE_1_FC30511AAXX:5:85:944:517
meHOXD	SAM	GFF	14782	14802	.	-	.	mmu-miR-466i-5p;ROVE_1_FC30511AAXX:5:40:1208:1269
meHOXD	SAM	GFF	50841	50861	.	-	.	mmu-miR-466i-5p;ROVE_1_FC30511AAXX:5:40:1208:1269
meHOXB	SAM	GFF	67170	67190	.	-	.	mmu-miR-466i-5p;ROVE_1_FC30511AAXX:5:40:1208:1269
meHOXB	SAM	GFF	168616	168636	.	-	.	mmu-miR-466i-5p;ROVE_1_FC30511AAXX:5:40:1208:1269
meHOXD	SAM	GFF	50919	50939	.	-	.	mmu-miR-466i-5p;ROVE_1_FC30511AAXX:5:94:1731:905
meHOXC	SAM	GFF	41795	41815	.	-	.	mmu-miR-466i-5p;ROVE_1_FC30511AAXX:5:85:944:517
meHOXB	SAM	GFF	168196	168217	.	-	.	dpe-miR-10;ROVE_1_FC30511AAXX:5:74:570:1855
meHOXC	SAM	GFF	89476	89496	.	-	.	mmu-miR-466i-5p;ROVE_1_FC30511AAXX:5:45:424:878
meHOXD	SAM	GFF	14770	14790	.	-	.	mmu-miR-466i-5p;ROVE_1_FC30511AAXX:5:94:1731:905
meHOXC	SAM	GFF	44099	44119	.	-	.	mmu-miR-466i-5p;ROVE_1_FC30511AAXX:5:40:1208:1269
meHOXC	SAM	GFF	30	50	.	-	.	mmu-miR-466i-5p;ROVE_1_FC30511AAXX:5:40:1208:1269
meHOXD	SAM	GFF	62891	62914	.	-	.	ppy-miR-10b;ROVE_1_FC30511AAXX:5:32:125:1249
meHOXD	SAM	GFF	14774	14794	.	-	.	mmu-miR-466i-5p;ROVE_1_FC30511AAXX:5:40:1208:1269
meHOXC	SAM	GFF	36270	36290	.	-	.	mmu-miR-466i-5p;ROVE_1_FC30511AAXX:5:94:1731:905
meHOXD	SAM	GFF	14790	14810	.	-	.	mmu-miR-466i-5p;ROVE_1_FC30511AAXX:5:94:1731:905
meHOXC	SAM	GFF	22734	22754	.	-	.	mmu-miR-466i-5p;ROVE_1_FC30511AAXX:5:83:1850:1536
meHOXC	SAM	GFF	36264	36284	.	-	.	mmu-miR-466i-5p;ROVE_1_FC30511AAXX:5:82:699:907
meHOXB	SAM	GFF	67178	67198	.	-	.	mmu-miR-466i-5p;ROVE_1_FC30511AAXX:5:94:1731:905
meHOXB	SAM	GFF	79921	79941	.	-	.	mmu-miR-466i-5p;ROVE_1_FC30511AAXX:5:94:1731:905
meHOXC	SAM	GFF	44127	44147	.	-	.	mmu-miR-466i-5p;ROVE_1_FC30511AAXX:5:40:1208:1269
meHOXD	SAM	GFF	62891	62914	.	-	.	tni-miR-10b;ROVE_1_FC30511AAXX:5:62:1377:1293
meHOXB	SAM	GFF	1327	1347	.	-	.	mmu-miR-466i-5p;ROVE_1_FC30511AAXX:5:83:1850:1536
meHOXC	SAM	GFF	62170	62190	.	-	.	mmu-miR-466i-5p;ROVE_1_FC30511AAXX:5:94:1731:905
meHOXB	SAM	GFF	115564	115584	.	-	.	mmu-miR-466i-5p;ROVE_1_FC30511AAXX:5:40:1208:1269
meHOXD	SAM	GFF	62891	62914	.	-	.	hsa-miR-10b-5p;ROVE_1_FC30511AAXX:5:75:203:1758
meHOXD	SAM	GFF	62890	62913	.	-	.	mdo-miR-10b;ROVE_1_FC30511AAXX:5:74:885:1418
meHOXB	SAM	GFF	114235	114255	.	-	.	mmu-miR-466i-5p;ROVE_1_FC30511AAXX:5:45:424:878
meHOXC	SAM	GFF	89484	89504	.	-	.	mmu-miR-466i-5p;ROVE_1_FC30511AAXX:5:85:944:517
meHOXA	SAM	GFF	43853	43873	.	-	.	mmu-miR-466i-5p;ROVE_1_FC30511AAXX:5:94:1731:905
meHOXD	SAM	GFF	62891	62914	.	-	.	eca-miR-10b;ROVE_1_FC30511AAXX:5:96:1562:759
meHOXC	SAM	GFF	44131	44151	.	-	.	mmu-miR-466i-5p;ROVE_1_FC30511AAXX:5:83:1850:1536
meHOXC	SAM	GFF	58	78	.	-	.	mmu-miR-466i-5p;ROVE_1_FC30511AAXX:5:85:944:517
meHOXD	SAM	GFF	62891	62914	.	-	.	fru-miR-10b;ROVE_1_FC30511AAXX:5:62:1449:1650
meHOXD	SAM	GFF	62891	62913	.	-	.	gga-miR-10b;ROVE_1_FC30511AAXX:5:61:1014:834
meHOXB	SAM	GFF	1323	1343	.	-	.	mmu-miR-466i-5p;ROVE_1_FC30511AAXX:5:94:1731:905
meHOXD	SAM	GFF	89274	89294	.	-	.	mmu-miR-466i-5p;ROVE_1_FC30511AAXX:5:94:1731:905
meHOXC	SAM	GFF	44115	44135	.	-	.	mmu-miR-466i-5p;ROVE_1_FC30511AAXX:5:94:1731:905
meHOXD	SAM	GFF	62891	62914	.	-	.	tni-miR-10b;ROVE_1_FC30511AAXX:5:76:846:376
meHOXD	SAM	GFF	62891	62913	.	-	.	oan-miR-10b;ROVE_1_FC30511AAXX:5:18:231:1717
meHOXC	SAM	GFF	36242	36262	.	-	.	mmu-miR-466i-5p;ROVE_1_FC30511AAXX:5:45:424:878
meHOXD	SAM	GFF	64758	64778	.	-	.	mmu-miR-466i-5p;ROVE_1_FC30511AAXX:5:40:1208:1269
meHOXD	SAM	GFF	50893	50913	.	-	.	mmu-miR-466i-5p;ROVE_1_FC30511AAXX:5:85:944:517
meHOXD	SAM	GFF	14778	14798	.	-	.	mmu-miR-466i-5p;ROVE_1_FC30511AAXX:5:94:1731:905
meHOXB	SAM	GFF	67164	67184	.	-	.	mmu-miR-466i-5p;ROVE_1_FC30511AAXX:5:45:424:878
meHOXD	SAM	GFF	62891	62913	.	-	.	ssc-miR-10b;ROVE_1_FC30511AAXX:5:45:421:1236
meHOXD	SAM	GFF	62891	62913	.	-	.	ola-miR-10b;ROVE_1_FC30511AAXX:5:76:846:376
meHOXC	SAM	GFF	44004	44024	.	-	.	mmu-miR-466i-5p;ROVE_1_FC30511AAXX:5:94:1731:905
meHOXC	SAM	GFF	89488	89508	.	-	.	mmu-miR-466i-5p;ROVE_1_FC30511AAXX:5:40:1208:1269
meHOXB	SAM	GFF	91889	91909	.	-	.	mmu-miR-466i-5p;ROVE_1_FC30511AAXX:5:85:944:517
meHOXD	SAM	GFF	62891	62914	.	-	.	bta-miR-10b;ROVE_1_FC30511AAXX:5:73:748:411
meHOXB	SAM	GFF	1299	1319	.	-	.	mmu-miR-466i-5p;ROVE_1_FC30511AAXX:5:94:1731:905
meHOXD	SAM	GFF	62891	62914	.	-	.	hsa-miR-10b-5p;ROVE_1_FC30511AAXX:5:45:868:1725
meHOXC	SAM	GFF	36252	36272	.	-	.	mmu-miR-466i-5p;ROVE_1_FC30511AAXX:5:85:944:517
meHOXD	SAM	GFF	62891	62913	.	-	.	tgu-miR-10a;ROVE_1_FC30511AAXX:5:4:361:1823
meHOXB	SAM	GFF	194297	194317	.	-	.	mmu-miR-466i-5p;ROVE_1_FC30511AAXX:5:85:944:517
meHOXC	SAM	GFF	10	30	.	-	.	mmu-miR-466i-5p;ROVE_1_FC30511AAXX:5:40:1208:1269
meHOXB	SAM	GFF	168195	168218	.	-	.	rno-miR-10a-5p;ROVE_1_FC30511AAXX:5:32:1301:2025
meHOXC	SAM	GFF	105622	105642	.	-	.	mmu-miR-466i-5p;ROVE_1_FC30511AAXX:5:85:944:517
meHOXB	SAM	GFF	49768	49788	.	-	.	mmu-miR-466i-5p;ROVE_1_FC30511AAXX:5:45:424:878
meHOXC	SAM	GFF	32	52	.	-	.	mmu-miR-466i-5p;ROVE_1_FC30511AAXX:5:94:1731:905
meHOXC	SAM	GFF	44125	44145	.	-	.	mmu-miR-466i-5p;ROVE_1_FC30511AAXX:5:85:944:517
meHOXB	SAM	GFF	205069	205089	.	-	.	mmu-miR-466i-5p;ROVE_1_FC30511AAXX:5:82:699:907
meHOXB	SAM	GFF	115570	115590	.	-	.	mmu-miR-466i-5p;ROVE_1_FC30511AAXX:5:45:424:878
meHOXC	SAM	GFF	54	74	.	-	.	mmu-miR-466i-5p;ROVE_1_FC30511AAXX:5:85:944:517
meHOXB	SAM	GFF	114247	114267	.	-	.	mmu-miR-466i-5p;ROVE_1_FC30511AAXX:5:40:1208:1269
meHOXB	SAM	GFF	115445	115465	.	-	.	mmu-miR-466i-5p;ROVE_1_FC30511AAXX:5:40:1208:1269
meHOXC	SAM	GFF	43986	44006	.	-	.	mmu-miR-466i-5p;ROVE_1_FC30511AAXX:5:94:1731:905
meHOXC	SAM	GFF	40	60	.	-	.	mmu-miR-466i-5p;ROVE_1_FC30511AAXX:5:85:944:517
meHOXB	SAM	GFF	79921	79941	.	-	.	mmu-miR-466i-5p;ROVE_1_FC30511AAXX:5:85:944:517
meHOXC	SAM	GFF	62184	62204	.	-	.	mmu-miR-466i-5p;ROVE_1_FC30511AAXX:5:85:944:517
meHOXB	SAM	GFF	168196	168217	.	-	.	dse-miR-10;ROVE_1_FC30511AAXX:5:76:1016:887
meHOXC	SAM	GFF	36	56	.	-	.	mmu-miR-466i-5p;ROVE_1_FC30511AAXX:5:83:1850:1536
meHOXC	SAM	GFF	36260	36280	.	-	.	mmu-miR-466i-5p;ROVE_1_FC30511AAXX:5:83:1850:1536
meHOXC	SAM	GFF	44093	44113	.	-	.	mmu-miR-466i-5p;ROVE_1_FC30511AAXX:5:40:1208:1269
meHOXD	SAM	GFF	89266	89286	.	-	.	mmu-miR-466i-5p;ROVE_1_FC30511AAXX:5:40:1208:1269
meHOXA	SAM	GFF	6884	6904	.	-	.	mmu-miR-466i-5p;ROVE_1_FC30511AAXX:5:94:1731:905
meHOXD	SAM	GFF	62891	62914	.	-	.	mml-miR-10b;ROVE_1_FC30511AAXX:5:74:68:689
meHOXD	SAM	GFF	50911	50931	.	-	.	mmu-miR-466i-5p;ROVE_1_FC30511AAXX:5:45:424:878
meHOXC	SAM	GFF	44109	44129	.	-	.	mmu-miR-466i-5p;ROVE_1_FC30511AAXX:5:83:1850:1536
meHOXB	SAM	GFF	168195	168218	.	-	.	eca-miR-10a;ROVE_1_FC30511AAXX:5:10:734:649
meHOXD	SAM	GFF	62891	62913	.	-	.	oan-miR-10b;ROVE_1_FC30511AAXX:5:51:1514:53
meHOXA	SAM	GFF	6888	6908	.	-	.	mmu-miR-466i-5p;ROVE_1_FC30511AAXX:5:45:424:878
meHOXC	SAM	GFF	62168	62188	.	-	.	mmu-miR-466i-5p;ROVE_1_FC30511AAXX:5:94:1731:905
meHOXB	SAM	GFF	91861	91881	.	-	.	mmu-miR-466i-5p;ROVE_1_FC30511AAXX:5:45:424:878
meHOXC	SAM	GFF	89492	89512	.	-	.	mmu-miR-466i-5p;ROVE_1_FC30511AAXX:5:85:944:517
meHOXC	SAM	GFF	20	40	.	-	.	mmu-miR-466i-5p;ROVE_1_FC30511AAXX:5:40:1208:1269
meHOXC	SAM	GFF	36250	36270	.	-	.	mmu-miR-466i-5p;ROVE_1_FC30511AAXX:5:45:424:878
meHOXB	SAM	GFF	114122	114142	.	-	.	mmu-miR-466i-5p;ROVE_1_FC30511AAXX:5:40:1208:1269
meHOXB	SAM	GFF	49778	49798	.	-	.	mmu-miR-466i-5p;ROVE_1_FC30511AAXX:5:45:424:878
meHOXD	SAM	GFF	41031	41051	.	-	.	mmu-miR-466i-5p;ROVE_1_FC30511AAXX:5:45:424:878
meHOXD	SAM	GFF	62891	62914	.	-	.	hsa-miR-10b-5p;ROVE_1_FC30511AAXX:5:55:596:444
meHOXC	SAM	GFF	105602	105622	.	-	.	mmu-miR-466i-5p;ROVE_1_FC30511AAXX:5:94:1731:905
meHOXC	SAM	GFF	44129	44149	.	-	.	mmu-miR-466i-5p;ROVE_1_FC30511AAXX:5:45:424:878
meHOXB	SAM	GFF	67168	67188	.	-	.	mmu-miR-466i-5p;ROVE_1_FC30511AAXX:5:94:1731:905
meHOXB	SAM	GFF	1307	1327	.	-	.	mmu-miR-466i-5p;ROVE_1_FC30511AAXX:5:45:424:878
meHOXC	SAM	GFF	44107	44127	.	-	.	mmu-miR-466i-5p;ROVE_1_FC30511AAXX:5:83:1850:1536
meHOXB	SAM	GFF	114243	114263	.	-	.	mmu-miR-466i-5p;ROVE_1_FC30511AAXX:5:85:944:517
meHOXC	SAM	GFF	44095	44115	.	-	.	mmu-miR-466i-5p;ROVE_1_FC30511AAXX:5:45:424:878
meHOXB	SAM	GFF	114128	114148	.	-	.	mmu-miR-466i-5p;ROVE_1_FC30511AAXX:5:40:1208:1269
meHOXC	SAM	GFF	44123	44143	.	-	.	mmu-miR-466i-5p;ROVE_1_FC30511AAXX:5:85:944:517
meHOXC	SAM	GFF	43998	44018	.	-	.	mmu-miR-466i-5p;ROVE_1_FC30511AAXX:5:83:1850:1536
meHOXB	SAM	GFF	114118	114138	.	-	.	mmu-miR-466i-5p;ROVE_1_FC30511AAXX:5:83:1850:1536
meHOXB	SAM	GFF	79921	79941	.	-	.	mmu-miR-466i-5p;ROVE_1_FC30511AAXX:5:45:424:878
meHOXC	SAM	GFF	30	50	.	-	.	mmu-miR-466i-5p;ROVE_1_FC30511AAXX:5:94:1731:905
meHOXD	SAM	GFF	41051	41071	.	-	.	mmu-miR-466i-5p;ROVE_1_FC30511AAXX:5:94:1731:905
meHOXB	SAM	GFF	67158	67178	.	-	.	mmu-miR-466i-5p;ROVE_1_FC30511AAXX:5:94:1731:905
meHOXD	SAM	GFF	50893	50913	.	-	.	mmu-miR-466i-5p;ROVE_1_FC30511AAXX:5:40:1208:1269
meHOXD	SAM	GFF	50919	50939	.	-	.	mmu-miR-466i-5p;ROVE_1_FC30511AAXX:5:45:424:878
meHOXD	SAM	GFF	62891	62913	.	-	.	ssc-miR-10b;ROVE_1_FC30511AAXX:5:76:1232:1367
meHOXB	SAM	GFF	205069	205089	.	-	.	mmu-miR-466i-5p;ROVE_1_FC30511AAXX:5:85:944:517
meHOXA	SAM	GFF	13072	13092	.	-	.	mmu-miR-466i-5p;ROVE_1_FC30511AAXX:5:94:1731:905
meHOXD	SAM	GFF	62891	62914	.	-	.	bta-miR-10b;ROVE_1_FC30511AAXX:5:18:380:314
meHOXD	SAM	GFF	62890	62913	.	-	.	mdo-miR-10b;ROVE_1_FC30511AAXX:5:62:877:194
meHOXC	SAM	GFF	62	82	.	-	.	mmu-miR-466i-5p;ROVE_1_FC30511AAXX:5:83:1850:1536
meHOXD	SAM	GFF	62893	62915	.	-	.	rno-miR-10b;ROVE_1_FC30511AAXX:5:81:1239:4
meHOXD	SAM	GFF	62891	62914	.	-	.	bta-miR-10b;ROVE_1_FC30511AAXX:5:77:1497:581
meHOXD	SAM	GFF	62891	62914	.	-	.	fru-miR-10b;ROVE_1_FC30511AAXX:5:64:1097:1704
meHOXD	SAM	GFF	14774	14794	.	-	.	mmu-miR-466i-5p;ROVE_1_FC30511AAXX:5:94:1731:905
meHOXD	SAM	GFF	62890	62913	.	-	.	mdo-miR-10b;ROVE_1_FC30511AAXX:5:89:324:1790
meHOXD	SAM	GFF	62891	62913	.	-	.	gga-miR-10b;ROVE_1_FC30511AAXX:5:73:780:96
meHOXB	SAM	GFF	49760	49780	.	-	.	mmu-miR-466i-5p;ROVE_1_FC30511AAXX:5:94:1731:905
meHOXD	SAM	GFF	89256	89276	.	-	.	mmu-miR-466i-5p;ROVE_1_FC30511AAXX:5:83:1850:1536
meHOXB	SAM	GFF	91881	91901	.	-	.	mmu-miR-466i-5p;ROVE_1_FC30511AAXX:5:83:1850:1536
meHOXC	SAM	GFF	89492	89512	.	-	.	mmu-miR-466i-5p;ROVE_1_FC30511AAXX:5:83:1850:1536
meHOXD	SAM	GFF	62891	62914	.	-	.	eca-miR-10b;ROVE_1_FC30511AAXX:5:37:1409:1856
meHOXB	SAM	GFF	91881	91901	.	-	.	mmu-miR-466i-5p;ROVE_1_FC30511AAXX:5:45:424:878
meHOXA	SAM	GFF	43859	43879	.	-	.	mmu-miR-466i-5p;ROVE_1_FC30511AAXX:5:94:1731:905
meHOXA	SAM	GFF	6904	6924	.	-	.	mmu-miR-466i-5p;ROVE_1_FC30511AAXX:5:85:944:517
meHOXC	SAM	GFF	28	48	.	-	.	mmu-miR-466i-5p;ROVE_1_FC30511AAXX:5:45:424:878
meHOXC	SAM	GFF	105610	105630	.	-	.	mmu-miR-466i-5p;ROVE_1_FC30511AAXX:5:45:424:878
meHOXC	SAM	GFF	36236	36256	.	-	.	mmu-miR-466i-5p;ROVE_1_FC30511AAXX:5:83:1850:1536
meHOXC	SAM	GFF	105600	105620	.	-	.	mmu-miR-466i-5p;ROVE_1_FC30511AAXX:5:94:1731:905
meHOXD	SAM	GFF	62893	62915	.	-	.	rno-miR-10b;ROVE_1_FC30511AAXX:5:32:871:78
meHOXC	SAM	GFF	62188	62208	.	-	.	mmu-miR-466i-5p;ROVE_1_FC30511AAXX:5:40:1208:1269
meHOXD	SAM	GFF	62891	62913	.	-	.	ppa-miR-10b;ROVE_1_FC30511AAXX:5:41:634:1941
meHOXC	SAM	GFF	22742	22762	.	-	.	mmu-miR-466i-5p;ROVE_1_FC30511AAXX:5:83:1850:1536
meHOXB	SAM	GFF	168195	168217	.	-	.	dre-miR-10a;ROVE_1_FC30511AAXX:5:81:1294:440
meHOXB	SAM	GFF	194287	194307	.	-	.	mmu-miR-466i-5p;ROVE_1_FC30511AAXX:5:45:424:878
meHOXB	SAM	GFF	114138	114158	.	-	.	mmu-miR-466i-5p;ROVE_1_FC30511AAXX:5:83:1850:1536
meHOXA	SAM	GFF	6900	6920	.	-	.	mmu-miR-466i-5p;ROVE_1_FC30511AAXX:5:94:1731:905
meHOXD	SAM	GFF	89264	89284	.	-	.	mmu-miR-466i-5p;ROVE_1_FC30511AAXX:5:40:1208:1269
meHOXC	SAM	GFF	22740	22760	.	-	.	mmu-miR-466i-5p;ROVE_1_FC30511AAXX:5:94:1731:905
meHOXB	SAM	GFF	67168	67188	.	-	.	mmu-miR-466i-5p;ROVE_1_FC30511AAXX:5:45:424:878
meHOXC	SAM	GFF	43994	44014	.	-	.	mmu-miR-466i-5p;ROVE_1_FC30511AAXX:5:40:1208:1269
meHOXD	SAM	GFF	62891	62913	.	-	.	oan-miR-10b;ROVE_1_FC30511AAXX:5:76:1518:1058
meHOXC	SAM	GFF	44002	44022	.	-	.	mmu-miR-466i-5p;ROVE_1_FC30511AAXX:5:85:944:517
meHOXB	SAM	GFF	99786	99806	.	-	.	mmu-miR-466i-5p;ROVE_1_FC30511AAXX:5:45:424:878
meHOXD	SAM	GFF	89262	89282	.	-	.	mmu-miR-466i-5p;ROVE_1_FC30511AAXX:5:94:1731:905
meHOXC	SAM	GFF	43994	44014	.	-	.	mmu-miR-466i-5p;ROVE_1_FC30511AAXX:5:45:424:878
meHOXD	SAM	GFF	62891	62914	.	-	.	bta-miR-10b;ROVE_1_FC30511AAXX:5:97:1646:435
meHOXC	SAM	GFF	8	28	.	-	.	mmu-miR-466i-5p;ROVE_1_FC30511AAXX:5:83:1850:1536
meHOXD	SAM	GFF	62891	62914	.	-	.	bta-miR-10b;ROVE_1_FC30511AAXX:5:81:1239:4
meHOXB	SAM	GFF	115437	115457	.	-	.	mmu-miR-466i-5p;ROVE_1_FC30511AAXX:5:85:944:517
meHOXB	SAM	GFF	168195	168218	.	-	.	ggo-miR-10a;ROVE_1_FC30511AAXX:5:96:1556:865
meHOXC	SAM	GFF	62192	62212	.	-	.	mmu-miR-466i-5p;ROVE_1_FC30511AAXX:5:40:1208:1269
meHOXD	SAM	GFF	62891	62913	.	-	.	ggo-miR-10b;ROVE_1_FC30511AAXX:5:32:484:1669
meHOXB	SAM	GFF	91863	91883	.	-	.	mmu-miR-466i-5p;ROVE_1_FC30511AAXX:5:45:424:878
meHOXB	SAM	GFF	49774	49794	.	-	.	mmu-miR-466i-5p;ROVE_1_FC30511AAXX:5:85:944:517
meHOXD	SAM	GFF	50887	50907	.	-	.	mmu-miR-466i-5p;ROVE_1_FC30511AAXX:5:83:1850:1536
meHOXB	SAM	GFF	91877	91897	.	-	.	mmu-miR-466i-5p;ROVE_1_FC30511AAXX:5:94:1731:905
meHOXB	SAM	GFF	79913	79933	.	-	.	mmu-miR-466i-5p;ROVE_1_FC30511AAXX:5:94:1731:905
meHOXB	SAM	GFF	194283	194303	.	-	.	mmu-miR-466i-5p;ROVE_1_FC30511AAXX:5:85:944:517
meHOXD	SAM	GFF	62891	62914	.	-	.	mml-miR-10b;ROVE_1_FC30511AAXX:5:62:1449:1650
meHOXC	SAM	GFF	105600	105620	.	-	.	mmu-miR-466i-5p;ROVE_1_FC30511AAXX:5:85:944:517
meHOXC	SAM	GFF	44097	44117	.	-	.	mmu-miR-466i-5p;ROVE_1_FC30511AAXX:5:40:1208:1269
meHOXB	SAM	GFF	168195	168218	.	-	.	sla-miR-10a;ROVE_1_FC30511AAXX:5:74:582:1567
meHOXC	SAM	GFF	89492	89512	.	-	.	mmu-miR-466i-5p;ROVE_1_FC30511AAXX:5:45:424:878
meHOXC	SAM	GFF	44135	44155	.	-	.	mmu-miR-466i-5p;ROVE_1_FC30511AAXX:5:85:944:517
meHOXB	SAM	GFF	114130	114150	.	-	.	mmu-miR-466i-5p;ROVE_1_FC30511AAXX:5:40:1208:1269
meHOXC	SAM	GFF	44101	44121	.	-	.	mmu-miR-466i-5p;ROVE_1_FC30511AAXX:5:45:424:878
meHOXD	SAM	GFF	62891	62913	.	-	.	xtr-miR-10b;ROVE_1_FC30511AAXX:5:73:1041:282
meHOXB	SAM	GFF	91869	91889	.	-	.	mmu-miR-466i-5p;ROVE_1_FC30511AAXX:5:45:424:878
meHOXB	SAM	GFF	49762	49782	.	-	.	mmu-miR-466i-5p;ROVE_1_FC30511AAXX:5:94:1731:905
meHOXC	SAM	GFF	89478	89498	.	-	.	mmu-miR-466i-5p;ROVE_1_FC30511AAXX:5:40:1208:1269
meHOXC	SAM	GFF	36242	36262	.	-	.	mmu-miR-466i-5p;ROVE_1_FC30511AAXX:5:45:424:878
meHOXC	SAM	GFF	44089	44109	.	-	.	mmu-miR-466i-5p;ROVE_1_FC30511AAXX:5:40:1208:1269
meHOXB	SAM	GFF	168195	168218	.	-	.	mdo-miR-10a;ROVE_1_FC30511AAXX:5:42:1895:1084
meHOXD	SAM	GFF	50893	50913	.	-	.	mmu-miR-466i-5p;ROVE_1_FC30511AAXX:5:83:1850:1536
meHOXC	SAM	GFF	44093	44113	.	-	.	mmu-miR-466i-5p;ROVE_1_FC30511AAXX:5:94:1731:905
meHOXA	SAM	GFF	6902	6922	.	-	.	mmu-miR-466i-5p;ROVE_1_FC30511AAXX:5:85:944:517
meHOXB	SAM	GFF	49756	49776	.	-	.	mmu-miR-466i-5p;ROVE_1_FC30511AAXX:5:94:1731:905
meHOXB	SAM	GFF	194289	194309	.	-	.	mmu-miR-466i-5p;ROVE_1_FC30511AAXX:5:85:944:517
meHOXD	SAM	GFF	62891	62913	.	-	.	ppa-miR-10b;ROVE_1_FC30511AAXX:5:64:1454:1257
meHOXB	SAM	GFF	99782	99802	.	-	.	mmu-miR-466i-5p;ROVE_1_FC30511AAXX:5:45:424:878
meHOXD	SAM	GFF	62893	62915	.	-	.	rno-miR-10b;ROVE_1_FC30511AAXX:5:64:734:1405
meHOXD	SAM	GFF	41035	41055	.	-	.	mmu-miR-466i-5p;ROVE_1_FC30511AAXX:5:83:1850:1536
meHOXD	SAM	GFF	14788	14808	.	-	.	mmu-miR-466i-5p;ROVE_1_FC30511AAXX:5:40:1208:1269
meHOXD	SAM	GFF	62891	62913	.	-	.	tgu-miR-10a;ROVE_1_FC30511AAXX:5:75:1753:776
meHOXB	SAM	GFF	1319	1339	.	-	.	mmu-miR-466i-5p;ROVE_1_FC30511AAXX:5:40:1208:1269
meHOXC	SAM	GFF	62178	62198	.	-	.	mmu-miR-466i-5p;ROVE_1_FC30511AAXX:5:40:1208:1269
meHOXB	SAM	GFF	1331	1351	.	-	.	mmu-miR-466i-5p;ROVE_1_FC30511AAXX:5:40:1208:1269
meHOXB	SAM	GFF	91861	91881	.	-	.	mmu-miR-466i-5p;ROVE_1_FC30511AAXX:5:45:424:878
meHOXB	SAM	GFF	67178	67198	.	-	.	mmu-miR-466i-5p;ROVE_1_FC30511AAXX:5:45:424:878
meHOXB	SAM	GFF	91875	91895	.	-	.	mmu-miR-466i-5p;ROVE_1_FC30511AAXX:5:83:1850:1536
meHOXB	SAM	GFF	115437	115457	.	-	.	mmu-miR-466i-5p;ROVE_1_FC30511AAXX:5:40:1208:1269
meHOXD	SAM	GFF	62891	62913	.	-	.	xtr-miR-10b;ROVE_1_FC30511AAXX:5:32:761:427
meHOXC	SAM	GFF	62174	62194	.	-	.	mmu-miR-466i-5p;ROVE_1_FC30511AAXX:5:40:1208:1269
meHOXB	SAM	GFF	168618	168638	.	-	.	mmu-miR-466i-5p;ROVE_1_FC30511AAXX:5:45:424:878
meHOXC	SAM	GFF	43994	44014	.	-	.	mmu-miR-466i-5p;ROVE_1_FC30511AAXX:5:85:944:517
meHOXC	SAM	GFF	44111	44131	.	-	.	mmu-miR-466i-5p;ROVE_1_FC30511AAXX:5:94:1731:905
meHOXC	SAM	GFF	44093	44113	.	-	.	mmu-miR-466i-5p;ROVE_1_FC30511AAXX:5:83:1850:1536
meHOXD	SAM	GFF	64750	64770	.	-	.	mmu-miR-466i-5p;ROVE_1_FC30511AAXX:5:40:1208:1269
meHOXC	SAM	GFF	36250	36270	.	-	.	mmu-miR-466i-5p;ROVE_1_FC30511AAXX:5:85:944:517
meHOXB	SAM	GFF	1333	1353	.	-	.	mmu-miR-466i-5p;ROVE_1_FC30511AAXX:5:45:424:878
meHOXC	SAM	GFF	26	46	.	-	.	mmu-miR-466i-5p;ROVE_1_FC30511AAXX:5:85:944:517
meHOXB	SAM	GFF	67164	67184	.	-	.	mmu-miR-466i-5p;ROVE_1_FC30511AAXX:5:85:944:517
meHOXD	SAM	GFF	62891	62914	.	-	.	tni-miR-10b;ROVE_1_FC30511AAXX:5:41:332:1660
meHOXC	SAM	GFF	10	30	.	-	.	mmu-miR-466i-5p;ROVE_1_FC30511AAXX:5:45:424:878
meHOXB	SAM	GFF	91863	91883	.	-	.	mmu-miR-466i-5p;ROVE_1_FC30511AAXX:5:40:1208:1269
meHOXB	SAM	GFF	194283	194303	.	-	.	mmu-miR-466i-5p;ROVE_1_FC30511AAXX:5:83:1850:1536
meHOXC	SAM	GFF	62178	62198	.	-	.	mmu-miR-466i-5p;ROVE_1_FC30511AAXX:5:85:944:517
meHOXA	SAM	GFF	6882	6902	.	-	.	mmu-miR-466i-5p;ROVE_1_FC30511AAXX:5:83:1850:1536
meHOXD	SAM	GFF	41039	41059	.	-	.	mmu-miR-466i-5p;ROVE_1_FC30511AAXX:5:83:1850:1536
meHOXC	SAM	GFF	41787	41807	.	-	.	mmu-miR-466i-5p;ROVE_1_FC30511AAXX:5:83:1850:1536
meHOXD	SAM	GFF	62891	62913	.	-	.	mne-miR-10b;ROVE_1_FC30511AAXX:5:92:1532:12
meHOXB	SAM	GFF	194267	194287	.	-	.	mmu-miR-466i-5p;ROVE_1_FC30511AAXX:5:83:1850:1536
meHOXB	SAM	GFF	168622	168642	.	-	.	mmu-miR-466i-5p;ROVE_1_FC30511AAXX:5:45:424:878
meHOXB	SAM	GFF	1321	1341	.	-	.	mmu-miR-466i-5p;ROVE_1_FC30511AAXX:5:94:1731:905
meHOXD	SAM	GFF	50909	50929	.	-	.	mmu-miR-466i-5p;ROVE_1_FC30511AAXX:5:83:1850:1536
meHOXD	SAM	GFF	50895	50915	.	-	.	mmu-miR-466i-5p;ROVE_1_FC30511AAXX:5:94:1731:905
meHOXD	SAM	GFF	62891	62914	.	-	.	ppy-miR-10b;ROVE_1_FC30511AAXX:5:45:1212:648
meHOXD	SAM	GFF	50843	50863	.	-	.	mmu-miR-466i-5p;ROVE_1_FC30511AAXX:5:85:944:517
meHOXD	SAM	GFF	62891	62913	.	-	.	ggo-miR-10b;ROVE_1_FC30511AAXX:5:71:699:954
meHOXB	SAM	GFF	49758	49778	.	-	.	mmu-miR-466i-5p;ROVE_1_FC30511AAXX:5:45:424:878
meHOXB	SAM	GFF	194287	194307	.	-	.	mmu-miR-466i-5p;ROVE_1_FC30511AAXX:5:85:944:517
meHOXC	SAM	GFF	44103	44123	.	-	.	mmu-miR-466i-5p;ROVE_1_FC30511AAXX:5:45:424:878
meHOXD	SAM	GFF	62891	62913	.	-	.	aca-miR-10b;ROVE_1_FC30511AAXX:5:99:1400:247
meHOXC	SAM	GFF	44093	44113	.	-	.	mmu-miR-466i-5p;ROVE_1_FC30511AAXX:5:45:424:878
meHOXD	SAM	GFF	41031	41051	.	-	.	mmu-miR-466i-5p;ROVE_1_FC30511AAXX:5:40:1208:1269
meHOXD	SAM	GFF	62891	62914	.	-	.	mmu-miR-10b-5p;ROVE_1_FC30511AAXX:5:40:596:1829
meHOXD	SAM	GFF	62893	62915	.	-	.	cfa-miR-10b;ROVE_1_FC30511AAXX:5:72:307:2025
meHOXB	SAM	GFF	91891	91911	.	-	.	mmu-miR-466i-5p;ROVE_1_FC30511AAXX:5:40:1208:1269
meHOXD	SAM	GFF	89274	89294	.	-	.	mmu-miR-466i-5p;ROVE_1_FC30511AAXX:5:85:944:517
meHOXD	SAM	GFF	62891	62914	.	-	.	eca-miR-10b;ROVE_1_FC30511AAXX:5:74:540:465
meHOXD	SAM	GFF	62891	62913	.	-	.	oan-miR-10b;ROVE_1_FC30511AAXX:5:64:861:1433
meHOXD	SAM	GFF	50909	50929	.	-	.	mmu-miR-466i-5p;ROVE_1_FC30511AAXX:5:85:944:517
meHOXD	SAM	GFF	62891	62913	.	-	.	aca-miR-10b;ROVE_1_FC30511AAXX:5:74:624:1574
meHOXB	SAM	GFF	168196	168217	.	-	.	dan-miR-10;ROVE_1_FC30511AAXX:5:63:1303:925
meHOXD	SAM	GFF	67018	67038	.	-	.	mmu-miR-466i-5p;ROVE_1_FC30511AAXX:5:45:424:878
meHOXC	SAM	GFF	62170	62190	.	-	.	mmu-miR-466i-5p;ROVE_1_FC30511AAXX:5:83:1850:1536
meHOXB	SAM	GFF	114112	114132	.	-	.	mmu-miR-466i-5p;ROVE_1_FC30511AAXX:5:94:1731:905
meHOXC	SAM	GFF	105598	105618	.	-	.	mmu-miR-466i-5p;ROVE_1_FC30511AAXX:5:94:1731:905
meHOXC	SAM	GFF	50	70	.	-	.	mmu-miR-466i-5p;ROVE_1_FC30511AAXX:5:45:424:878
meHOXD	SAM	GFF	50905	50925	.	-	.	mmu-miR-466i-5p;ROVE_1_FC30511AAXX:5:83:1850:1536
meHOXD	SAM	GFF	62891	62913	.	-	.	ola-miR-10b;ROVE_1_FC30511AAXX:5:67:104:2016
meHOXC	SAM	GFF	62184	62204	.	-	.	mmu-miR-466i-5p;ROVE_1_FC30511AAXX:5:83:1850:1536
meHOXB	SAM	GFF	115568	115588	.	-	.	mmu-miR-466i-5p;ROVE_1_FC30511AAXX:5:85:944:517
meHOXB	SAM	GFF	79911	79931	.	-	.	mmu-miR-466i-5p;ROVE_1_FC30511AAXX:5:40:1208:1269
meHOXD	SAM	GFF	50899	50919	.	-	.	mmu-miR-466i-5p;ROVE_1_FC30511AAXX:5:94:1731:905
meHOXC	SAM	GFF	41787	41807	.	-	.	mmu-miR-466i-5p;ROVE_1_FC30511AAXX:5:45:424:878
meHOXB	SAM	GFF	91877	91897	.	-	.	mmu-miR-466i-5p;ROVE_1_FC30511AAXX:5:40:1208:1269
meHOXB	SAM	GFF	114120	114140	.	-	.	mmu-miR-466i-5p;ROVE_1_FC30511AAXX:5:94:1731:905
meHOXC	SAM	GFF	36240	36260	.	-	.	mmu-miR-466i-5p;ROVE_1_FC30511AAXX:5:45:424:878
meHOXB	SAM	GFF	1319	1339	.	-	.	mmu-miR-466i-5p;ROVE_1_FC30511AAXX:5:45:424:878
meHOXC	SAM	GFF	130520	130540	.	-	.	mmu-miR-466i-5p;ROVE_1_FC30511AAXX:5:40:1208:1269
meHOXD	SAM	GFF	62891	62914	.	-	.	ppy-miR-10b;ROVE_1_FC30511AAXX:5:18:380:314
meHOXB	SAM	GFF	67156	67176	.	-	.	mmu-miR-466i-5p;ROVE_1_FC30511AAXX:5:45:424:878
meHOXB	SAM	GFF	1303	1323	.	-	.	mmu-miR-466i-5p;ROVE_1_FC30511AAXX:5:83:1850:1536
meHOXB	SAM	GFF	1315	1335	.	-	.	mmu-miR-466i-5p;ROVE_1_FC30511AAXX:5:83:1850:1536
meHOXC	SAM	GFF	44133	44153	.	-	.	mmu-miR-466i-5p;ROVE_1_FC30511AAXX:5:94:1731:905
meHOXC	SAM	GFF	44129	44149	.	-	.	mmu-miR-466i-5p;ROVE_1_FC30511AAXX:5:85:944:517
meHOXD	SAM	GFF	62891	62913	.	-	.	mne-miR-10b;ROVE_1_FC30511AAXX:5:71:383:597
meHOXA	SAM	GFF	6904	6924	.	-	.	mmu-miR-466i-5p;ROVE_1_FC30511AAXX:5:45:424:878
meHOXC	SAM	GFF	22746	22766	.	-	.	mmu-miR-466i-5p;ROVE_1_FC30511AAXX:5:85:944:517
meHOXD	SAM	GFF	62891	62914	.	-	.	ppy-miR-10b;ROVE_1_FC30511AAXX:5:78:857:1709
meHOXB	SAM	GFF	194289	194309	.	-	.	mmu-miR-466i-5p;ROVE_1_FC30511AAXX:5:45:424:878
meHOXC	SAM	GFF	44127	44147	.	-	.	mmu-miR-466i-5p;ROVE_1_FC30511AAXX:5:40:1208:1269
meHOXD	SAM	GFF	62891	62914	.	-	.	bta-miR-10b;ROVE_1_FC30511AAXX:5:10:1536:346
meHOXD	SAM	GFF	62891	62914	.	-	.	hsa-miR-10b-5p;ROVE_1_FC30511AAXX:5:77:1595:1751
meHOXD	SAM	GFF	62890	62913	.	-	.	mdo-miR-10b;ROVE_1_FC30511AAXX:5:71:387:1067
meHOXD	SAM	GFF	62891	62914	.	-	.	dre-miR-10b;ROVE_1_FC30511AAXX:5:62:570:1138
meHOXB	SAM	GFF	168196	168217	.	-	.	bmo-miR-10;ROVE_1_FC30511AAXX:5:4:247:981
meHOXC	SAM	GFF	44	64	.	-	.	mmu-miR-466i-5p;ROVE_1_FC30511AAXX:5:94:1731:905
meHOXC	SAM	GFF	89496	89516	.	-	.	mmu-miR-466i-5p;ROVE_1_FC30511AAXX:5:45:424:878
meHOXB	SAM	GFF	194289	194309	.	-	.	mmu-miR-466i-5p;ROVE_1_FC30511AAXX:5:45:424:878
meHOXC	SAM	GFF	24	44	.	-	.	mmu-miR-466i-5p;ROVE_1_FC30511AAXX:5:94:1731:905
meHOXC	SAM	GFF	105620	105640	.	-	.	mmu-miR-466i-5p;ROVE_1_FC30511AAXX:5:83:1850:1536
meHOXD	SAM	GFF	62891	62913	.	-	.	gga-miR-10b;ROVE_1_FC30511AAXX:5:63:1724:1145
meHOXD	SAM	GFF	67020	67040	.	-	.	mmu-miR-466i-5p;ROVE_1_FC30511AAXX:5:40:1208:1269
meHOXC	SAM	GFF	62194	62214	.	-	.	mmu-miR-466i-5p;ROVE_1_FC30511AAXX:5:40:1208:1269
meHOXC	SAM	GFF	105612	105632	.	-	.	mmu-miR-466i-5p;ROVE_1_FC30511AAXX:5:45:424:878
meHOXD	SAM	GFF	50885	50905	.	-	.	mmu-miR-466i-5p;ROVE_1_FC30511AAXX:5:40:1208:1269
meHOXD	SAM	GFF	89262	89282	.	-	.	mmu-miR-466i-5p;ROVE_1_FC30511AAXX:5:83:1850:1536
meHOXD	SAM	GFF	62891	62913	.	-	.	aca-miR-10b;ROVE_1_FC30511AAXX:5:5:278:898
meHOXD	SAM	GFF	62891	62913	.	-	.	oan-miR-10b;ROVE_1_FC30511AAXX:5:32:761:427
meHOXB	SAM	GFF	114235	114255	.	-	.	mmu-miR-466i-5p;ROVE_1_FC30511AAXX:5:94:1731:905
meHOXC	SAM	GFF	44121	44141	.	-	.	mmu-miR-466i-5p;ROVE_1_FC30511AAXX:5:85:944:517
meHOXD	SAM	GFF	62891	62914	.	-	.	ptr-miR-10b;ROVE_1_FC30511AAXX:5:64:763:2019
meHOXB	SAM	GFF	1329	1349	.	-	.	mmu-miR-466i-5p;ROVE_1_FC30511AAXX:5:85:944:517
meHOXB	SAM	GFF	168195	168217	.	-	.	isc-miR-10;ROVE_1_FC30511AAXX:5:83:784:653
meHOXC	SAM	GFF	70270	70290	.	-	.	mmu-miR-466i-5p;ROVE_1_FC30511AAXX:5:83:1850:1536
meHOXC	SAM	GFF	36238	36258	.	-	.	mmu-miR-466i-5p;ROVE_1_FC30511AAXX:5:85:944:517
meHOXB	SAM	GFF	102515	102535	.	-	.	mmu-miR-466i-5p;ROVE_1_FC30511AAXX:5:40:1208:1269
meHOXD	SAM	GFF	62891	62914	.	-	.	bta-miR-10b;ROVE_1_FC30511AAXX:5:72:121:1832
meHOXB	SAM	GFF	115453	115473	.	-	.	mmu-miR-466i-5p;ROVE_1_FC30511AAXX:5:40:1208:1269
meHOXD	SAM	GFF	62891	62913	.	-	.	tgu-miR-10a;ROVE_1_FC30511AAXX:5:4:303:333
meHOXC	SAM	GFF	44109	44129	.	-	.	mmu-miR-466i-5p;ROVE_1_FC30511AAXX:5:94:1731:905
meHOXA	SAM	GFF	6894	6914	.	-	.	mmu-miR-466i-5p;ROVE_1_FC30511AAXX:5:45:424:878
meHOXC	SAM	GFF	105620	105640	.	-	.	mmu-miR-466i-5p;ROVE_1_FC30511AAXX:5:40:1208:1269
meHOXC	SAM	GFF	62166	62186	.	-	.	mmu-miR-466i-5p;ROVE_1_FC30511AAXX:5:40:1208:1269
meHOXB	SAM	GFF	1317	1337	.	-	.	mmu-miR-466i-5p;ROVE_1_FC30511AAXX:5:83:1850:1536
meHOXC	SAM	GFF	105598	105618	.	-	.	mmu-miR-466i-5p;ROVE_1_FC30511AAXX:5:83:1850:1536
meHOXD	SAM	GFF	62891	62913	.	-	.	mne-miR-10b;ROVE_1_FC30511AAXX:5:1:709:1529
meHOXB	SAM	GFF	1337	1357	.	-	.	mmu-miR-466i-5p;ROVE_1_FC30511AAXX:5:40:1208:1269
meHOXD	SAM	GFF	14774	14794	.	-	.	mmu-miR-466i-5p;ROVE_1_FC30511AAXX:5:83:1850:1536
meHOXC	SAM	GFF	89486	89506	.	-	.	mmu-miR-466i-5p;ROVE_1_FC30511AAXX:5:45:424:878
meHOXB	SAM	GFF	194279	194299	.	-	.	mmu-miR-466i-5p;ROVE_1_FC30511AAXX:5:85:944:517
meHOXD	SAM	GFF	50895	50915	.	-	.	mmu-miR-466i-5p;ROVE_1_FC30511AAXX:5:40:1208:1269
meHOXC	SAM	GFF	36250	36270	.	-	.	mmu-miR-466i-5p;ROVE_1_FC30511AAXX:5:83:1850:1536
meHOXC	SAM	GFF	89486	89506	.	-	.	mmu-miR-466i-5p;ROVE_1_FC30511AAXX:5:85:944:517
meHOXC	SAM	GFF	62164	62184	.	-	.	mmu-miR-466i-5p;ROVE_1_FC30511AAXX:5:85:944:517
meHOXB	SAM	GFF	205067	205087	.	-	.	mmu-miR-466i-5p;ROVE_1_FC30511AAXX:5:40:1208:1269
meHOXC	SAM	GFF	44131	44151	.	-	.	mmu-miR-466i-5p;ROVE_1_FC30511AAXX:5:45:424:878
meHOXC	SAM	GFF	22740	22760	.	-	.	mmu-miR-466i-5p;ROVE_1_FC30511AAXX:5:45:424:878
meHOXB	SAM	GFF	115443	115463	.	-	.	mmu-miR-466i-5p;ROVE_1_FC30511AAXX:5:85:944:517
meHOXC	SAM	GFF	62190	62210	.	-	.	mmu-miR-466i-5p;ROVE_1_FC30511AAXX:5:85:944:517
meHOXD	SAM	GFF	62891	62913	.	-	.	tgu-miR-10a;ROVE_1_FC30511AAXX:5:64:1142:1672
meHOXB	SAM	GFF	91865	91885	.	-	.	mmu-miR-466i-5p;ROVE_1_FC30511AAXX:5:85:944:517
meHOXD	SAM	GFF	62891	62914	.	-	.	fru-miR-10b;ROVE_1_FC30511AAXX:5:9:1400:1088
meHOXB	SAM	GFF	168195	168217	.	-	.	tca-miR-10-5p;ROVE_1_FC30511AAXX:5:63:1303:925
meHOXB	SAM	GFF	91881	91901	.	-	.	mmu-miR-466i-5p;ROVE_1_FC30511AAXX:5:85:944:517
meHOXC	SAM	GFF	48	68	.	-	.	mmu-miR-466i-5p;ROVE_1_FC30511AAXX:5:45:424:878
meHOXB	SAM	GFF	99792	99812	.	-	.	mmu-miR-466i-5p;ROVE_1_FC30511AAXX:5:40:1208:1269
meHOXC	SAM	GFF	44111	44131	.	-	.	mmu-miR-466i-5p;ROVE_1_FC30511AAXX:5:83:1850:1536
meHOXD	SAM	GFF	14782	14802	.	-	.	mmu-miR-466i-5p;ROVE_1_FC30511AAXX:5:40:1208:1269
meHOXB	SAM	GFF	168196	168217	.	-	.	dya-miR-10;ROVE_1_FC30511AAXX:5:42:1087:12
meHOXD	SAM	GFF	62891	62914	.	-	.	hsa-miR-10b-5p;ROVE_1_FC30511AAXX:5:73:1615:297
meHOXB	SAM	GFF	115453	115473	.	-	.	mmu-miR-466i-5p;ROVE_1_FC30511AAXX:5:40:1208:1269
meHOXC	SAM	GFF	105620	105640	.	-	.	mmu-miR-466i-5p;ROVE_1_FC30511AAXX:5:94:1731:905
meHOXB	SAM	GFF	1329	1349	.	-	.	mmu-miR-466i-5p;ROVE_1_FC30511AAXX:5:83:1850:1536
meHOXD	SAM	GFF	62891	62913	.	-	.	gga-miR-10b;ROVE_1_FC30511AAXX:6:99:1753:875
meHOXC	SAM	GFF	36238	36258	.	-	.	mmu-miR-466i-5p;ROVE_1_FC30511AAXX:5:45:424:878
meHOXB	SAM	GFF	41271	41291	.	-	.	mmu-miR-466i-5p;ROVE_1_FC30511AAXX:5:45:424:878
meHOXB	SAM	GFF	114251	114271	.	-	.	mmu-miR-466i-5p;ROVE_1_FC30511AAXX:5:40:1208:1269
meHOXB	SAM	GFF	194273	194293	.	-	.	mmu-miR-466i-5p;ROVE_1_FC30511AAXX:5:94:1731:905
meHOXD	SAM	GFF	14792	14812	.	-	.	mmu-miR-466i-5p;ROVE_1_FC30511AAXX:5:45:424:878
meHOXD	SAM	GFF	41049	41069	.	-	.	mmu-miR-466i-5p;ROVE_1_FC30511AAXX:5:45:424:878
meHOXD	SAM	GFF	62891	62913	.	-	.	mne-miR-10b;ROVE_1_FC30511AAXX:5:63:1108:1533
meHOXB	SAM	GFF	49758	49778	.	-	.	mmu-miR-466i-5p;ROVE_1_FC30511AAXX:5:40:1208:1269
meHOXB	SAM	GFF	114120	114140	.	-	.	mmu-miR-466i-5p;ROVE_1_FC30511AAXX:5:40:1208:1269
meHOXD	SAM	GFF	14784	14804	.	-	.	mmu-miR-466i-5p;ROVE_1_FC30511AAXX:5:83:1850:1536
meHOXD	SAM	GFF	62890	62913	.	-	.	mdo-miR-10b;ROVE_1_FC30511AAXX:5:62:1261:809
meHOXD	SAM	GFF	62891	62914	.	-	.	tni-miR-10b;ROVE_1_FC30511AAXX:5:32:196:1061
meHOXD	SAM	GFF	62891	62914	.	-	.	dre-miR-10b;ROVE_1_FC30511AAXX:5:72:445:147
meHOXC	SAM	GFF	89488	89508	.	-	.	mmu-miR-466i-5p;ROVE_1_FC30511AAXX:5:83:1850:1536
meHOXC	SAM	GFF	105596	105616	.	-	.	mmu-miR-466i-5p;ROVE_1_FC30511AAXX:5:40:1208:1269
meHOXD	SAM	GFF	14788	14808	.	-	.	mmu-miR-466i-5p;ROVE_1_FC30511AAXX:5:85:944:517
meHOXB	SAM	GFF	102511	102531	.	-	.	mmu-miR-466i-5p;ROVE_1_FC30511AAXX:5:85:944:517
meHOXC	SAM	GFF	46	66	.	-	.	mmu-miR-466i-5p;ROVE_1_FC30511AAXX:5:85:944:517
meHOXB	SAM	GFF	1329	1349	.	-	.	mmu-miR-466i-5p;ROVE_1_FC30511AAXX:5:85:944:517
meHOXB	SAM	GFF	114251	114271	.	-	.	mmu-miR-466i-5p;ROVE_1_FC30511AAXX:5:85:944:517
meHOXB	SAM	GFF	1339	1359	.	-	.	mmu-miR-466i-5p;ROVE_1_FC30511AAXX:5:94:1731:905
meHOXC	SAM	GFF	36	56	.	-	.	mmu-miR-466i-5p;ROVE_1_FC30511AAXX:5:40:1208:1269
meHOXD	SAM	GFF	62891	62913	.	-	.	gga-miR-10b;ROVE_1_FC30511AAXX:5:74:624:1574
meHOXA	SAM	GFF	13074	13094	.	-	.	mmu-miR-466i-5p;ROVE_1_FC30511AAXX:5:45:424:878
meHOXD	SAM	GFF	62891	62913	.	-	.	ssc-miR-10b;ROVE_1_FC30511AAXX:5:83:1654:968
meHOXB	SAM	GFF	49768	49788	.	-	.	mmu-miR-466i-5p;ROVE_1_FC30511AAXX:5:40:1208:1269
meHOXB	SAM	GFF	91889	91909	.	-	.	mmu-miR-466i-5p;ROVE_1_FC30511AAXX:5:45:424:878
meHOXD	SAM	GFF	62891	62914	.	-	.	ptr-miR-10b;ROVE_1_FC30511AAXX:5:95:1516:1262
meHOXD	SAM	GFF	50895	50915	.	-	.	mmu-miR-466i-5p;ROVE_1_FC30511AAXX:5:40:1208:1269
meHOXB	SAM	GFF	115451	115471	.	-	.	mmu-miR-466i-5p;ROVE_1_FC30511AAXX:5:94:1731:905
meHOXD	SAM	GFF	62891	62914	.	-	.	hsa-miR-10b-5p;ROVE_1_FC30511AAXX:5:4:1867:79
meHOXB	SAM	GFF	114243	114263	.	-	.	mmu-miR-466i-5p;ROVE_1_FC30511AAXX:5:40:1208:1269
meHOXD	SAM	GFF	50899	50919	.	-	.	mmu-miR-466i-5p;ROVE_1_FC30511AAXX:5:83:1850:1536
meHOXD	SAM	GFF	62893	62915	.	-	.	rno-miR-10b;ROVE_1_FC30511AAXX:5:18:399:1140
meHOXB	SAM	GFF	114124	114144	.	-	.	mmu-miR-466i-5p;ROVE_1_FC30511AAXX:5:94:1731:905
meHOXD	SAM	GFF	89276	89296	.	-	.	mmu-miR-466i-5p;ROVE_1_FC30511AAXX:5:83:1850:1536
meHOXD	SAM	GFF	62891	62914	.	-	.	hsa-miR-10b-5p;ROVE_1_FC30511AAXX:5:92:1532:12
meHOXC	SAM	GFF	105606	105626	.	-	.	mmu-miR-466i-5p;ROVE_1_FC30511AAXX:5:94:1731:905
meHOXC	SAM	GFF	70274	70294	.	-	.	mmu-miR-466i-5p;ROVE_1_FC30511AAXX:5:45:424:878
meHOXC	SAM	GFF	16	36	.	-	.	mmu-miR-466i-5p;ROVE_1_FC30511AAXX:5:85:944:517
meHOXC	SAM	GFF	62172	62192	.	-	.	mmu-miR-466i-5p;ROVE_1_FC30511AAXX:5:40:1208:1269
meHOXD	SAM	GFF	62891	62913	.	-	.	ggo-miR-10b;ROVE_1_FC30511AAXX:5:5:1601:1401
meHOXC	SAM	GFF	36270	36290	.	-	.	mmu-miR-466i-5p;ROVE_1_FC30511AAXX:5:40:1208:1269
meHOXB	SAM	GFF	49762	49782	.	-	.	mmu-miR-466i-5p;ROVE_1_FC30511AAXX:5:83:1850:1536
meHOXD	SAM	GFF	14792	14812	.	-	.	mmu-miR-466i-5p;ROVE_1_FC30511AAXX:5:83:1850:1536
meHOXB	SAM	GFF	1313	1333	.	-	.	mmu-miR-466i-5p;ROVE_1_FC30511AAXX:5:83:1850:1536
meHOXB	SAM	GFF	168195	168218	.	-	.	hsa-miR-10a-5p;ROVE_1_FC30511AAXX:5:74:582:1567
meHOXD	SAM	GFF	37399	37419	.	-	.	mmu-miR-466i-5p;ROVE_1_FC30511AAXX:5:40:1208:1269
meHOXC	SAM	GFF	44121	44141	.	-	.	mmu-miR-466i-5p;ROVE_1_FC30511AAXX:5:83:1850:1536
meHOXB	SAM	GFF	168195	168218	.	-	.	rno-miR-10a-5p;ROVE_1_FC30511AAXX:5:72:209:623
meHOXB	SAM	GFF	91865	91885	.	-	.	mmu-miR-466i-5p;ROVE_1_FC30511AAXX:5:45:424:878
meHOXB	SAM	GFF	91875	91895	.	-	.	mmu-miR-466i-5p;ROVE_1_FC30511AAXX:5:85:944:517
meHOXB	SAM	GFF	67170	67190	.	-	.	mmu-miR-466i-5p;ROVE_1_FC30511AAXX:5:83:1850:1536
meHOXA	SAM	GFF	74258	74278	.	-	.	mmu-miR-466i-5p;ROVE_1_FC30511AAXX:5:40:1208:1269
meHOXC	SAM	GFF	130528	130548	.	-	.	mmu-miR-466i-5p;ROVE_1_FC30511AAXX:5:94:1731:905
meHOXD	SAM	GFF	62891	62913	.	-	.	ggo-miR-10b;ROVE_1_FC30511AAXX:5:13:431:1469
meHOXB	SAM	GFF	1307	1327	.	-	.	mmu-miR-466i-5p;ROVE_1_FC30511AAXX:5:85:944:517
meHOXC	SAM	GFF	89498	89518	.	-	.	mmu-miR-466i-5p;ROVE_1_FC30511AAXX:5:94:1731:905
meHOXC	SAM	GFF	36256	36276	.	-	.	mmu-miR-466i-5p;ROVE_1_FC30511AAXX:5:94:1731:905
meHOXB	SAM	GFF	114233	114253	.	-	.	mmu-miR-466i-5p;ROVE_1_FC30511AAXX:5:40:1208:1269
meHOXC	SAM	GFF	22734	22754	.	-	.	mmu-miR-466i-5p;ROVE_1_FC30511AAXX:5:94:1731:905
meHOXC	SAM	GFF	62172	62192	.	-	.	mmu-miR-466i-5p;ROVE_1_FC30511AAXX:5:83:1850:1536
meHOXB	SAM	GFF	1315	1335	.	-	.	mmu-miR-466i-5p;ROVE_1_FC30511AAXX:5:40:1208:1269
meHOXD	SAM	GFF	50907	50927	.	-	.	mmu-miR-466i-5p;ROVE_1_FC30511AAXX:5:83:1850:1536
meHOXD	SAM	GFF	62891	62914	.	-	.	ppy-miR-10b;ROVE_1_FC30511AAXX:5:11:417:520
meHOXC	SAM	GFF	36264	36284	.	-	.	mmu-miR-466i-5p;ROVE_1_FC30511AAXX:5:45:424:878
meHOXB	SAM	GFF	79915	79935	.	-	.	mmu-miR-466i-5p;ROVE_1_FC30511AAXX:5:85:944:517
meHOXC	SAM	GFF	22750	22770	.	-	.	mmu-miR-466i-5p;ROVE_1_FC30511AAXX:5:94:1731:905
meHOXC	SAM	GFF	36258	36278	.	-	.	mmu-miR-466i-5p;ROVE_1_FC30511AAXX:5:94:1731:905
meHOXB	SAM	GFF	114247	114267	.	-	.	mmu-miR-466i-5p;ROVE_1_FC30511AAXX:5:83:1850:1536
meHOXB	SAM	GFF	197574	197594	.	-	.	mmu-miR-466i-5p;ROVE_1_FC30511AAXX:5:40:1208:1269
meHOXB	SAM	GFF	1331	1351	.	-	.	mmu-miR-466i-5p;ROVE_1_FC30511AAXX:5:45:424:878
meHOXD	SAM	GFF	62891	62913	.	-	.	ggo-miR-10b;ROVE_1_FC30511AAXX:5:41:954:1935
meHOXD	SAM	GFF	62891	62914	.	-	.	hsa-miR-10b-5p;ROVE_1_FC30511AAXX:5:61:841:111
meHOXC	SAM	GFF	36252	36272	.	-	.	mmu-miR-466i-5p;ROVE_1_FC30511AAXX:5:85:944:517
meHOXD	SAM	GFF	62891	62913	.	-	.	ppa-miR-10b;ROVE_1_FC30511AAXX:5:71:1115:1380
meHOXB	SAM	GFF	91879	91899	.	-	.	mmu-miR-466i-5p;ROVE_1_FC30511AAXX:5:83:1850:1536
meHOXC	SAM	GFF	105618	105638	.	-	.	mmu-miR-466i-5p;ROVE_1_FC30511AAXX:5:94:1731:905
meHOXD	SAM	GFF	62891	62914	.	-	.	tni-miR-10b;ROVE_1_FC30511AAXX:5:94:1863:840
meHOXD	SAM	GFF	50911	50931	.	-	.	mmu-miR-466i-5p;ROVE_1_FC30511AAXX:5:94:1731:905
meHOXD	SAM	GFF	50891	50911	.	-	.	mmu-miR-466i-5p;ROVE_1_FC30511AAXX:5:94:1731:905
meHOXB	SAM	GFF	194277	194297	.	-	.	mmu-miR-466i-5p;ROVE_1_FC30511AAXX:5:40:1208:1269
meHOXC	SAM	GFF	43990	44010	.	-	.	mmu-miR-466i-5p;ROVE_1_FC30511AAXX:5:85:944:517
meHOXD	SAM	GFF	62891	62913	.	-	.	gga-miR-10b;ROVE_1_FC30511AAXX:5:32:761:1769
meHOXD	SAM	GFF	50911	50931	.	-	.	mmu-miR-466i-5p;ROVE_1_FC30511AAXX:5:45:424:878
meHOXC	SAM	GFF	24	44	.	-	.	mmu-miR-466i-5p;ROVE_1_FC30511AAXX:5:85:944:517
meHOXC	SAM	GFF	36240	36260	.	-	.	mmu-miR-466i-5p;ROVE_1_FC30511AAXX:5:45:424:878
meHOXD	SAM	GFF	67012	67032	.	-	.	mmu-miR-466i-5p;ROVE_1_FC30511AAXX:5:85:944:517
meHOXC	SAM	GFF	105606	105626	.	-	.	mmu-miR-466i-5p;ROVE_1_FC30511AAXX:5:45:424:878
meHOXB	SAM	GFF	168195	168218	.	-	.	ppa-miR-10a;ROVE_1_FC30511AAXX:5:75:422:1314
meHOXC	SAM	GFF	52667	52687	.	-	.	mmu-miR-466i-5p;ROVE_1_FC30511AAXX:5:83:1850:1536
meHOXB	SAM	GFF	67176	67196	.	-	.	mmu-miR-466i-5p;ROVE_1_FC30511AAXX:5:40:1208:1269
meHOXB	SAM	GFF	1317	1337	.	-	.	mmu-miR-466i-5p;ROVE_1_FC30511AAXX:5:94:1731:905
meHOXB	SAM	GFF	102517	102537	.	-	.	mmu-miR-466i-5p;ROVE_1_FC30511AAXX:5:45:424:878
meHOXC	SAM	GFF	36240	36260	.	-	.	mmu-miR-466i-5p;ROVE_1_FC30511AAXX:5:83:1850:1536
meHOXB	SAM	GFF	115554	115574	.	-	.	mmu-miR-466i-5p;ROVE_1_FC30511AAXX:5:40:1208:1269
meHOXB	SAM	GFF	194275	194295	.	-	.	mmu-miR-466i-5p;ROVE_1_FC30511AAXX:5:85:944:517
meHOXA	SAM	GFF	43863	43883	.	-	.	mmu-miR-466i-5p;ROVE_1_FC30511AAXX:5:94:1731:905
meHOXC	SAM	GFF	44113	44133	.	-	.	mmu-miR-466i-5p;ROVE_1_FC30511AAXX:5:40:1208:1269
meHOXD	SAM	GFF	62891	62913	.	-	.	ggo-miR-10b;ROVE_1_FC30511AAXX:5:99:1400:247
meHOXB	SAM	GFF	79911	79931	.	-	.	mmu-miR-466i-5p;ROVE_1_FC30511AAXX:5:83:1850:1536
meHOXB	SAM	GFF	194279	194299	.	-	.	mmu-miR-466i-5p;ROVE_1_FC30511AAXX:5:45:424:878
meHOXC	SAM	GFF	36238	36258	.	-	.	mmu-miR-466i-5p;ROVE_1_FC30511AAXX:5:85:944:517
meHOXB	SAM	GFF	197560	197580	.	-	.	mmu-miR-466i-5p;ROVE_1_FC30511AAXX:5:40:1208:1269
meHOXD	SAM	GFF	62891	62913	.	-	.	ggo-miR-10b;ROVE_1_FC30511AAXX:5:71:1730:706
meHOXC	SAM	GFF	36262	36282	.	-	.	mmu-miR-466i-5p;ROVE_1_FC30511AAXX:5:85:944:517
meHOXB	SAM	GFF	205079	205099	.	-	.	mmu-miR-466i-5p;ROVE_1_FC30511AAXX:5:83:1850:1536
meHOXD	SAM	GFF	62891	62913	.	-	.	ppa-miR-10b;ROVE_1_FC30511AAXX:5:5:1601:1401
meHOXC	SAM	GFF	105596	105616	.	-	.	mmu-miR-466i-5p;ROVE_1_FC30511AAXX:5:83:1850:1536
meHOXD	SAM	GFF	62893	62915	.	-	.	rno-miR-10b;ROVE_1_FC30511AAXX:5:83:1049:644
meHOXD	SAM	GFF	67014	67034	.	-	.	mmu-miR-466i-5p;ROVE_1_FC30511AAXX:5:45:424:878
meHOXB	SAM	GFF	1303	1323	.	-	.	mmu-miR-466i-5p;ROVE_1_FC30511AAXX:5:83:1850:1536
meHOXD	SAM	GFF	62891	62914	.	-	.	eca-miR-10b;ROVE_1_FC30511AAXX:5:4:366:1641
meHOXD	SAM	GFF	62891	62913	.	-	.	xtr-miR-10b;ROVE_1_FC30511AAXX:5:75:1014:1395
meHOXD	SAM	GFF	62891	62913	.	-	.	mne-miR-10b;ROVE_1_FC30511AAXX:5:32:1236:2030
meHOXC	SAM	GFF	36240	36260	.	-	.	mmu-miR-466i-5p;ROVE_1_FC30511AAXX:5:85:944:517
meHOXC	SAM	GFF	32	52	.	-	.	mmu-miR-466i-5p;ROVE_1_FC30511AAXX:5:40:1208:1269
meHOXC	SAM	GFF	22750	22770	.	-	.	mmu-miR-466i-5p;ROVE_1_FC30511AAXX:5:83:1850:1536
meHOXB	SAM	GFF	205073	205093	.	-	.	mmu-miR-466i-5p;ROVE_1_FC30511AAXX:5:40:1208:1269
meHOXB	SAM	GFF	115441	115461	.	-	.	mmu-miR-466i-5p;ROVE_1_FC30511AAXX:5:40:1208:1269
meHOXC	SAM	GFF	46	66	.	-	.	mmu-miR-466i-5p;ROVE_1_FC30511AAXX:5:40:1208:1269
meHOXD	SAM	GFF	62891	62914	.	-	.	dre-miR-10b;ROVE_1_FC30511AAXX:5:5:405:587
meHOXD	SAM	GFF	62891	62914	.	-	.	tni-miR-10b;ROVE_1_FC30511AAXX:5:32:125:1249
meHOXB	SAM	GFF	1327	1347	.	-	.	mmu-miR-466i-5p;ROVE_1_FC30511AAXX:5:45:424:878
meHOXC	SAM	GFF	36248	36268	.	-	.	mmu-miR-466i-5p;ROVE_1_FC30511AAXX:5:40:1208:1269
meHOXB	SAM	GFF	67180	67200	.	-	.	mmu-miR-466i-5p;ROVE_1_FC30511AAXX:5:94:1731:905
meHOXA	SAM	GFF	6902	6922	.	-	.	mmu-miR-466i-5p;ROVE_1_FC30511AAXX:5:83:1850:1536
meHOXB	SAM	GFF	114116	114136	.	-	.	mmu-miR-466i-5p;ROVE_1_FC30511AAXX:5:94:1731:905
meHOXC	SAM	GFF	89482	89502	.	-	.	mmu-miR-466i-5p;ROVE_1_FC30511AAXX:5:83:1850:1536
meHOXC	SAM	GFF	89484	89504	.	-	.	mmu-miR-466i-5p;ROVE_1_FC30511AAXX:5:94:1731:905
meHOXB	SAM	GFF	114130	114150	.	-	.	mmu-miR-466i-5p;ROVE_1_FC30511AAXX:5:83:1850:1536
meHOXA	SAM	GFF	13082	13102	.	-	.	mmu-miR-466i-5p;ROVE_1_FC30511AAXX:5:83:1850:1536
meHOXB	SAM	GFF	197566	197586	.	-	.	mmu-miR-466i-5p;ROVE_1_FC30511AAXX:5:94:1731:905
meHOXB	SAM	GFF	115564	115584	.	-	.	mmu-miR-466i-5p;ROVE_1_FC30511AAXX:5:45:424:878
meHOXC	SAM	GFF	43990	44010	.	-	.	mmu-miR-466i-5p;ROVE_1_FC30511AAXX:5:40:1208:1269
meHOXD	SAM	GFF	50907	50927	.	-	.	mmu-miR-466i-5p;ROVE_1_FC30511AAXX:5:85:944:517
meHOXC	SAM	GFF	44125	44145	.	-	.	mmu-miR-466i-5p;ROVE_1_FC30511AAXX:5:94:1731:905
meHOXD	SAM	GFF	50901	50921	.	-	.	mmu-miR-466i-5p;ROVE_1_FC30511AAXX:5:83:1850:1536
meHOXB	SAM	GFF	1309	1329	.	-	.	mmu-miR-466i-5p;ROVE_1_FC30511AAXX:5:83:1850:1536
meHOXC	SAM	GFF	62182	62202	.	-	.	mmu-miR-466i-5p;ROVE_1_FC30511AAXX:5:40:1208:1269
meHOXB	SAM	GFF	168195	168218	.	-	.	ggo-miR-10a;ROVE_1_FC30511AAXX:5:61:1474:1943
meHOXB	SAM	GFF	91869	91889	.	-	.	mmu-miR-466i-5p;ROVE_1_FC30511AAXX:5:94:1731:905
meHOXC	SAM	GFF	43986	44006	.	-	.	mmu-miR-466i-5p;ROVE_1_FC30511AAXX:5:45:424:878
meHOXD	SAM	GFF	50845	50865	.	-	.	mmu-miR-466i-5p;ROVE_1_FC30511AAXX:5:45:424:878
meHOXB	SAM	GFF	91873	91893	.	-	.	mmu-miR-466i-5p;ROVE_1_FC30511AAXX:5:40:1208:1269
meHOXC	SAM	GFF	40	60	.	-	.	mmu-miR-466i-5p;ROVE_1_FC30511AAXX:5:85:944:517
meHOXB	SAM	GFF	49778	49798	.	-	.	mmu-miR-466i-5p;ROVE_1_FC30511AAXX:5:83:1850:1536
meHOXD	SAM	GFF	62891	62913	.	-	.	ola-miR-10b;ROVE_1_FC30511AAXX:5:71:24:1777
meHOXB	SAM	GFF	114124	114144	.	-	.	mmu-miR-466i-5p;ROVE_1_FC30511AAXX:5:85:944:517
meHOXC	SAM	GFF	62170	62190	.	-	.	mmu-miR-466i-5p;ROVE_1_FC30511AAXX:5:85:944:517
meHOXB	SAM	GFF	79913	79933	.	-	.	mmu-miR-466i-5p;ROVE_1_FC30511AAXX:5:45:424:878
meHOXD	SAM	GFF	37401	37421	.	-	.	mmu-miR-466i-5p;ROVE_1_FC30511AAXX:5:83:1850:1536
meHOXD	SAM	GFF	62891	62913	.	-	.	xtr-miR-10b;ROVE_1_FC30511AAXX:5:52:1292:46
meHOXB	SAM	GFF	79913	79933	.	-	.	mmu-miR-466i-5p;ROVE_1_FC30511AAXX:5:94:1731:905
meHOXB	SAM	GFF	115570	115590	.	-	.	mmu-miR-466i-5p;ROVE_1_FC30511AAXX:5:85:944:517
meHOXD	SAM	GFF	89262	89282	.	-	.	mmu-miR-466i-5p;ROVE_1_FC30511AAXX:5:45:424:878
meHOXB	SAM	GFF	91879	91899	.	-	.	mmu-miR-466i-5p;ROVE_1_FC30511AAXX:5:85:944:517
meHOXD	SAM	GFF	62891	62913	.	-	.	xtr-miR-10b;ROVE_1_FC30511AAXX:5:64:1479:1835
meHOXB	SAM	GFF	1323	1343	.	-	.	mmu-miR-466i-5p;ROVE_1_FC30511AAXX:5:85:944:517
meHOXC	SAM	GFF	105612	105632	.	-	.	mmu-miR-466i-5p;ROVE_1_FC30511AAXX:5:40:1208:1269
meHOXB	SAM	GFF	67168	67188	.	-	.	mmu-miR-466i-5p;ROVE_1_FC30511AAXX:5:83:1850:1536
meHOXB	SAM	GFF	99794	99814	.	-	.	mmu-miR-466i-5p;ROVE_1_FC30511AAXX:5:40:1208:1269
meHOXB	SAM	GFF	79921	79941	.	-	.	mmu-miR-466i-5p;ROVE_1_FC30511AAXX:5:45:424:878
meHOXB	SAM	GFF	81759	81779	.	-	.	mmu-miR-466i-5p;ROVE_1_FC30511AAXX:5:94:1731:905
meHOXC	SAM	GFF	22734	22754	.	-	.	mmu-miR-466i-5p;ROVE_1_FC30511AAXX:5:83:1850:1536
meHOXA	SAM	GFF	6884	6904	.	-	.	mmu-miR-466i-5p;ROVE_1_FC30511AAXX:5:94:1731:905
meHOXA	SAM	GFF	107311	107331	.	-	.	mmu-miR-466i-5p;ROVE_1_FC30511AAXX:5:40:1208:1269
meHOXD	SAM	GFF	62891	62914	.	-	.	mmu-miR-10b-5p;ROVE_1_FC30511AAXX:5:97:802:303
meHOXD	SAM	GFF	89268	89288	.	-	.	mmu-miR-466i-5p;ROVE_1_FC30511AAXX:5:83:1850:1536
meHOXD	SAM	GFF	50893	50913	.	-	.	mmu-miR-466i-5p;ROVE_1_FC30511AAXX:5:40:1208:1269
meHOXD	SAM	GFF	62891	62913	.	-	.	ppa-miR-10b;ROVE_1_FC30511AAXX:5:52:1292:46
meHOXD	SAM	GFF	62891	62914	.	-	.	dre-miR-10b;ROVE_1_FC30511AAXX:5:63:1267:296
meHOXB	SAM	GFF	194279	194299	.	-	.	mmu-miR-466i-5p;ROVE_1_FC30511AAXX:5:45:424:878
meHOXD	SAM	GFF	50887	50907	.	-	.	mmu-miR-466i-5p;ROVE_1_FC30511AAXX:5:85:944:517
meHOXC	SAM	GFF	89478	89498	.	-	.	mmu-miR-466i-5p;ROVE_1_FC30511AAXX:5:40:1208:1269
meHOXC	SAM	GFF	44097	44117	.	-	.	mmu-miR-466i-5p;ROVE_1_FC30511AAXX:5:85:944:517
meHOXB	SAM	GFF	194279	194299	.	-	.	mmu-miR-466i-5p;ROVE_1_FC30511AAXX:5:85:944:517
meHOXC	SAM	GFF	36	56	.	-	.	mmu-miR-466i-5p;ROVE_1_FC30511AAXX:5:45:424:878
meHOXC	SAM	GFF	105616	105636	.	-	.	mmu-miR-466i-5p;ROVE_1_FC30511AAXX:5:94:1731:905
meHOXD	SAM	GFF	14788	14808	.	-	.	mmu-miR-466i-5p;ROVE_1_FC30511AAXX:5:40:1208:1269
meHOXB	SAM	GFF	1323	1343	.	-	.	mmu-miR-466i-5p;ROVE_1_FC30511AAXX:5:85:944:517
meHOXD	SAM	GFF	62891	62914	.	-	.	fru-miR-10b;ROVE_1_FC30511AAXX:5:61:1435:1110
meHOXC	SAM	GFF	42	62	.	-	.	mmu-miR-466i-5p;ROVE_1_FC30511AAXX:5:83:1850:1536
meHOXB	SAM	GFF	91887	91907	.	-	.	mmu-miR-466i-5p;ROVE_1_FC30511AAXX:5:85:944:517
meHOXC	SAM	GFF	52671	52691	.	-	.	mmu-miR-466i-5p;ROVE_1_FC30511AAXX:5:45:424:878
meHOXB	SAM	GFF	49770	49790	.	-	.	mmu-miR-466i-5p;ROVE_1_FC30511AAXX:5:83:1850:1536
meHOXB	SAM	GFF	49768	49788	.	-	.	mmu-miR-466i-5p;ROVE_1_FC30511AAXX:5:40:1208:1269
meHOXD	SAM	GFF	62891	62913	.	-	.	aca-miR-10b;ROVE_1_FC30511AAXX:5:18:1520:162
meHOXC	SAM	GFF	70282	70302	.	-	.	mmu-miR-466i-5p;ROVE_1_FC30511AAXX:5:85:944:517
meHOXB	SAM	GFF	1313	1333	.	-	.	mmu-miR-466i-5p;ROVE_1_FC30511AAXX:5:85:944:517
meHOXC	SAM	GFF	30	50	.	-	.	mmu-miR-466i-5p;ROVE_1_FC30511AAXX:5:45:424:878
meHOXB	SAM	GFF	1331	1351	.	-	.	mmu-miR-466i-5p;ROVE_1_FC30511AAXX:5:94:1731:905
meHOXD	SAM	GFF	14790	14810	.	-	.	mmu-miR-466i-5p;ROVE_1_FC30511AAXX:5:40:1208:1269
meHOXD	SAM	GFF	62893	62915	.	-	.	cfa-miR-10b;ROVE_1_FC30511AAXX:5:83:1192:1867
meHOXD	SAM	GFF	62891	62913	.	-	.	ola-miR-10b;ROVE_1_FC30511AAXX:5:81:1594:433
meHOXD	SAM	GFF	62891	62914	.	-	.	hsa-miR-10b-5p;ROVE_1_FC30511AAXX:5:13:1068:1483
meHOXC	SAM	GFF	62192	62212	.	-	.	mmu-miR-466i-5p;ROVE_1_FC30511AAXX:5:94:1731:905
meHOXB	SAM	GFF	115439	115459	.	-	.	mmu-miR-466i-5p;ROVE_1_FC30511AAXX:5:83:1850:1536
meHOXC	SAM	GFF	89480	89500	.	-	.	mmu-miR-466i-5p;ROVE_1_FC30511AAXX:5:40:1208:1269
meHOXC	SAM	GFF	89488	89508	.	-	.	mmu-miR-466i-5p;ROVE_1_FC30511AAXX:5:83:1850:1536
meHOXC	SAM	GFF	44095	44115	.	-	.	mmu-miR-466i-5p;ROVE_1_FC30511AAXX:5:40:1208:1269
meHOXB	SAM	GFF	99796	99816	.	-	.	mmu-miR-466i-5p;ROVE_1_FC30511AAXX:5:45:424:878
meHOXB	SAM	GFF	114138	114158	.	-	.	mmu-miR-466i-5p;ROVE_1_FC30511AAXX:5:85:944:517
meHOXC	SAM	GFF	62172	62192	.	-	.	mmu-miR-466i-5p;ROVE_1_FC30511AAXX:5:45:424:878
meHOXB	SAM	GFF	1305	1325	.	-	.	mmu-miR-466i-5p;ROVE_1_FC30511AAXX:5:45:424:878
meHOXB	SAM	GFF	1313	1333	.	-	.	mmu-miR-466i-5p;ROVE_1_FC30511AAXX:5:94:1731:905
meHOXB	SAM	GFF	114233	114253	.	-	.	mmu-miR-466i-5p;ROVE_1_FC30511AAXX:5:45:424:878
meHOXB	SAM	GFF	1313	1333	.	-	.	mmu-miR-466i-5p;ROVE_1_FC30511AAXX:5:40:1208:1269
meHOXB	SAM	GFF	168196	168217	.	-	.	dya-miR-10;ROVE_1_FC30511AAXX:5:96:1556:865
meHOXB	SAM	GFF	115445	115465	.	-	.	mmu-miR-466i-5p;ROVE_1_FC30511AAXX:5:85:944:517
meHOXD	SAM	GFF	62891	62914	.	-	.	ppy-miR-10b;ROVE_1_FC30511AAXX:5:64:1391:1110
meHOXB	SAM	GFF	1301	1321	.	-	.	mmu-miR-466i-5p;ROVE_1_FC30511AAXX:5:45:424:878
meHOXC	SAM	GFF	36270	36290	.	-	.	mmu-miR-466i-5p;ROVE_1_FC30511AAXX:5:45:424:878
meHOXD	SAM	GFF	62893	62915	.	-	.	cfa-miR-10b;ROVE_1_FC30511AAXX:5:89:324:1790
meHOXC	SAM	GFF	44103	44123	.	-	.	mmu-miR-466i-5p;ROVE_1_FC30511AAXX:5:83:1850:1536
meHOXC	SAM	GFF	36248	36268	.	-	.	mmu-miR-466i-5p;ROVE_1_FC30511AAXX:5:94:1731:905
meHOXB	SAM	GFF	91889	91909	.	-	.	mmu-miR-466i-5p;ROVE_1_FC30511AAXX:5:45:424:878
meHOXB	SAM	GFF	99802	99822	.	-	.	mmu-miR-466i-5p;ROVE_1_FC30511AAXX:5:83:1850:1536
meHOXC	SAM	GFF	50	70	.	-	.	mmu-miR-466i-5p;ROVE_1_FC30511AAXX:5:83:1850:1536
meHOXD	SAM	GFF	62891	62913	.	-	.	tgu-miR-10a;ROVE_1_FC30511AAXX:5:83:1192:1867
meHOXC	SAM	GFF	62170	62190	.	-	.	mmu-miR-466i-5p;ROVE_1_FC30511AAXX:5:85:944:517
meHOXC	SAM	GFF	36252	36272	.	-	.	mmu-miR-466i-5p;ROVE_1_FC30511AAXX:5:94:1731:905
meHOXD	SAM	GFF	62890	62913	.	-	.	mdo-miR-10b;ROVE_1_FC30511AAXX:5:37:1357:204
meHOXC	SAM	GFF	36234	36254	.	-	.	mmu-miR-466i-5p;ROVE_1_FC30511AAXX:5:94:1731:905
meHOXD	SAM	GFF	62893	62915	.	-	.	cfa-miR-10b;ROVE_1_FC30511AAXX:5:62:877:194
meHOXB	SAM	GFF	115457	115477	.	-	.	mmu-miR-466i-5p;ROVE_1_FC30511AAXX:5:40:1208:1269
meHOXC	SAM	GFF	105614	105634	.	-	.	mmu-miR-466i-5p;ROVE_1_FC30511AAXX:5:40:1208:1269
meHOXD	SAM	GFF	62891	62914	.	-	.	fru-miR-10b;ROVE_1_FC30511AAXX:5:76:1232:1367
meHOXD	SAM	GFF	62891	62913	.	-	.	gga-miR-10b;ROVE_1_FC30511AAXX:5:75:637:1516
meHOXD	SAM	GFF	62891	62913	.	-	.	tgu-miR-10a;ROVE_1_FC30511AAXX:5:64:1508:317
meHOXD	SAM	GFF	62891	62914	.	-	.	fru-miR-10b;ROVE_1_FC30511AAXX:5:1:709:1529
meHOXB	SAM	GFF	67166	67186	.	-	.	mmu-miR-466i-5p;ROVE_1_FC30511AAXX:5:40:1208:1269
meHOXB	SAM	GFF	1309	1329	.	-	.	mmu-miR-466i-5p;ROVE_1_FC30511AAXX:5:40:1208:1269
meHOXB	SAM	GFF	194287	194307	.	-	.	mmu-miR-466i-5p;ROVE_1_FC30511AAXX:5:83:1850:1536
meHOXD	SAM	GFF	62891	62913	.	-	.	oan-miR-10b;ROVE_1_FC30511AAXX:5:62:1528:1548
meHOXC	SAM	GFF	44125	44145	.	-	.	mmu-miR-466i-5p;ROVE_1_FC30511AAXX:5:94:1731:905
meHOXB	SAM	GFF	91863	91883	.	-	.	mmu-miR-466i-5p;ROVE_1_FC30511AAXX:5:94:1731:905
meHOXB	SAM	GFF	1301	1321	.	-	.	mmu-miR-466i-5p;ROVE_1_FC30511AAXX:5:83:1850:1536
meHOXB	SAM	GFF	1299	1319	.	-	.	mmu-miR-466i-5p;ROVE_1_FC30511AAXX:5:40:1208:1269
meHOXD	SAM	GFF	62891	62914	.	-	.	ptr-miR-10b;ROVE_1_FC30511AAXX:5:32:251:1782
meHOXB	SAM	GFF	91883	91903	.	-	.	mmu-miR-466i-5p;ROVE_1_FC30511AAXX:5:45:424:878
meHOXB	SAM	GFF	205083	205103	.	-	.	mmu-miR-466i-5p;ROVE_1_FC30511AAXX:5:40:1208:1269
meHOXB	SAM	GFF	99784	99804	.	-	.	mmu-miR-466i-5p;ROVE_1_FC30511AAXX:5:45:424:878
meHOXB	SAM	GFF	168196	168217	.	-	.	dse-miR-10;ROVE_1_FC30511AAXX:5:32:1301:2025
meHOXD	SAM	GFF	62891	62914	.	-	.	hsa-miR-10b-5p;ROVE_1_FC30511AAXX:5:73:797:449
meHOXC	SAM	GFF	48	68	.	-	.	mmu-miR-466i-5p;ROVE_1_FC30511AAXX:5:85:944:517
meHOXB	SAM	GFF	194293	194313	.	-	.	mmu-miR-466i-5p;ROVE_1_FC30511AAXX:5:45:424:878
meHOXB	SAM	GFF	49770	49790	.	-	.	mmu-miR-466i-5p;ROVE_1_FC30511AAXX:5:94:1731:905
meHOXD	SAM	GFF	67016	67036	.	-	.	mmu-miR-466i-5p;ROVE_1_FC30511AAXX:5:94:1731:905
meHOXB	SAM	GFF	1337	1357	.	-	.	mmu-miR-466i-5p;ROVE_1_FC30511AAXX:5:94:1731:905
meHOXB	SAM	GFF	1341	1361	.	-	.	mmu-miR-466i-5p;ROVE_1_FC30511AAXX:5:83:1850:1536
meHOXC	SAM	GFF	105606	105626	.	-	.	mmu-miR-466i-5p;ROVE_1_FC30511AAXX:5:40:1208:1269
meHOXC	SAM	GFF	43998	44018	.	-	.	mmu-miR-466i-5p;ROVE_1_FC30511AAXX:5:83:1850:1536
meHOXC	SAM	GFF	130520	130540	.	-	.	mmu-miR-466i-5p;ROVE_1_FC30511AAXX:5:40:1208:1269
meHOXD	SAM	GFF	62891	62914	.	-	.	mml-miR-10b;ROVE_1_FC30511AAXX:5:37:1917:128
meHOXA	SAM	GFF	6884	6904	.	-	.	mmu-miR-466i-5p;ROVE_1_FC30511AAXX:5:45:424:878
meHOXC	SAM	GFF	36246	36266	.	-	.	mmu-miR-466i-5p;ROVE_1_FC30511AAXX:5:83:1850:1536
meHOXB	SAM	GFF	67176	67196	.	-	.	mmu-miR-466i-5p;ROVE_1_FC30511AAXX:5:40:1208:1269
meHOXB	SAM	GFF	115554	115574	.	-	.	mmu-miR-466i-5p;ROVE_1_FC30511AAXX:5:83:1850:1536
meHOXB	SAM	GFF	168195	168217	.	-	.	isc-miR-10;ROVE_1_FC30511AAXX:5:72:209:623
meHOXD	SAM	GFF	62891	62913	.	-	.	xtr-miR-10b;ROVE_1_FC30511AAXX:5:11:734:220
meHOXC	SAM	GFF	44137	44157	.	-	.	mmu-miR-466i-5p;ROVE_1_FC30511AAXX:5:85:944:517
meHOXB	SAM	GFF	1309	1329	.	-	.	mmu-miR-466i-5p;ROVE_1_FC30511AAXX:5:94:1731:905
meHOXC	SAM	GFF	105618	105638	.	-	.	mmu-miR-466i-5p;ROVE_1_FC30511AAXX:5:83:1850:1536
meHOXD	SAM	GFF	50899	50919	.	-	.	mmu-miR-466i-5p;ROVE_1_FC30511AAXX:5:45:424:878
meHOXD	SAM	GFF	50913	50933	.	-	.	mmu-miR-466i-5p;ROVE_1_FC30511AAXX:5:85:944:517
meHOXC	SAM	GFF	44091	44111	.	-	.	mmu-miR-466i-5p;ROVE_1_FC30511AAXX:5:40:1208:1269
meHOXD	SAM	GFF	62890	62913	.	-	.	mdo-miR-10b;ROVE_1_FC30511AAXX:5:71:699:954
meHOXD	SAM	GFF	62891	62914	.	-	.	dre-miR-10b;ROVE_1_FC30511AAXX:5:72:64:1821
meHOXC	SAM	GFF	105596	105616	.	-	.	mmu-miR-466i-5p;ROVE_1_FC30511AAXX:5:40:1208:1269
meHOXC	SAM	GFF	130526	130546	.	-	.	mmu-miR-466i-5p;ROVE_1_FC30511AAXX:5:94:1731:905
meHOXB	SAM	GFF	194295	194315	.	-	.	mmu-miR-466i-5p;ROVE_1_FC30511AAXX:5:45:424:878
meHOXD	SAM	GFF	62891	62914	.	-	.	mmu-miR-10b-5p;ROVE_1_FC30511AAXX:5:4:759:1324
meHOXB	SAM	GFF	91881	91901	.	-	.	mmu-miR-466i-5p;ROVE_1_FC30511AAXX:5:40:1208:1269
meHOXD	SAM	GFF	14776	14796	.	-	.	mmu-miR-466i-5p;ROVE_1_FC30511AAXX:5:45:424:878
meHOXD	SAM	GFF	62891	62913	.	-	.	ppa-miR-10b;ROVE_1_FC30511AAXX:5:37:1917:128
meHOXB	SAM	GFF	126556	126576	.	-	.	mmu-miR-466i-5p;ROVE_1_FC30511AAXX:5:94:1731:905
meHOXB	SAM	GFF	194277	194297	.	-	.	mmu-miR-466i-5p;ROVE_1_FC30511AAXX:5:94:1731:905
meHOXC	SAM	GFF	24	44	.	-	.	mmu-miR-466i-5p;ROVE_1_FC30511AAXX:5:94:1731:905
meHOXD	SAM	GFF	89272	89292	.	-	.	mmu-miR-466i-5p;ROVE_1_FC30511AAXX:5:45:424:878
meHOXD	SAM	GFF	62891	62914	.	-	.	fru-miR-10b;ROVE_1_FC30511AAXX:5:72:445:147
meHOXB	SAM	GFF	114126	114146	.	-	.	mmu-miR-466i-5p;ROVE_1_FC30511AAXX:5:40:1208:1269
meHOXB	SAM	GFF	194285	194305	.	-	.	mmu-miR-466i-5p;ROVE_1_FC30511AAXX:5:94:1731:905
meHOXC	SAM	GFF	44123	44143	.	-	.	mmu-miR-466i-5p;ROVE_1_FC30511AAXX:5:85:944:517
meHOXB	SAM	GFF	99794	99814	.	-	.	mmu-miR-466i-5p;ROVE_1_FC30511AAXX:5:45:424:878
meHOXB	SAM	GFF	1319	1339	.	-	.	mmu-miR-466i-5p;ROVE_1_FC30511AAXX:5:40:1208:1269
meHOXC	SAM	GFF	89490	89510	.	-	.	mmu-miR-466i-5p;ROVE_1_FC30511AAXX:5:83:1850:1536
meHOXB	SAM	GFF	91871	91891	.	-	.	mmu-miR-466i-5p;ROVE_1_FC30511AAXX:5:83:1850:1536
meHOXD	SAM	GFF	62891	62914	.	-	.	eca-miR-10b;ROVE_1_FC30511AAXX:5:13:874:745
meHOXB	SAM	GFF	168195	168218	.	-	.	mdo-miR-10a;ROVE_1_FC30511AAXX:5:96:1556:865
meHOXB	SAM	GFF	102517	102537	.	-	.	mmu-miR-466i-5p;ROVE_1_FC30511AAXX:5:94:1731:905
meHOXB	SAM	GFF	67166	67186	.	-	.	mmu-miR-466i-5p;ROVE_1_FC30511AAXX:5:45:424:878
meHOXB	SAM	GFF	114124	114144	.	-	.	mmu-miR-466i-5p;ROVE_1_FC30511AAXX:5:45:424:878
meHOXD	SAM	GFF	50919	50939	.	-	.	mmu-miR-466i-5p;ROVE_1_FC30511AAXX:5:40:1208:1269
meHOXD	SAM	GFF	62891	62913	.	-	.	ssc-miR-10b;ROVE_1_FC30511AAXX:5:67:1569:1468
meHOXD	SAM	GFF	14776	14796	.	-	.	mmu-miR-466i-5p;ROVE_1_FC30511AAXX:5:94:1731:905
meHOXD	SAM	GFF	62891	62914	.	-	.	ptr-miR-10b;ROVE_1_FC30511AAXX:5:64:773:57
meHOXD	SAM	GFF	50929	50949	.	-	.	mmu-miR-466i-5p;ROVE_1_FC30511AAXX:5:83:1850:1536
meHOXD	SAM	GFF	50899	50919	.	-	.	mmu-miR-466i-5p;ROVE_1_FC30511AAXX:5:83:1850:1536
meHOXD	SAM	GFF	67016	67036	.	-	.	mmu-miR-466i-5p;ROVE_1_FC30511AAXX:5:40:1208:1269
meHOXB	SAM	GFF	114124	114144	.	-	.	mmu-miR-466i-5p;ROVE_1_FC30511AAXX:5:94:1731:905
meHOXD	SAM	GFF	62891	62914	.	-	.	bta-miR-10b;ROVE_1_FC30511AAXX:5:71:1293:21
meHOXB	SAM	GFF	41273	41293	.	-	.	mmu-miR-466i-5p;ROVE_1_FC30511AAXX:5:85:944:517
meHOXC	SAM	GFF	22732	22752	.	-	.	mmu-miR-466i-5p;ROVE_1_FC30511AAXX:5:40:1208:1269
meHOXD	SAM	GFF	62891	62913	.	-	.	tgu-miR-10a;ROVE_1_FC30511AAXX:5:37:1917:128
meHOXD	SAM	GFF	50921	50941	.	-	.	mmu-miR-466i-5p;ROVE_1_FC30511AAXX:5:40:1208:1269
meHOXB	SAM	GFF	49762	49782	.	-	.	mmu-miR-466i-5p;ROVE_1_FC30511AAXX:5:40:1208:1269
meHOXB	SAM	GFF	1313	1333	.	-	.	mmu-miR-466i-5p;ROVE_1_FC30511AAXX:5:40:1208:1269
meHOXA	SAM	GFF	43853	43873	.	-	.	mmu-miR-466i-5p;ROVE_1_FC30511AAXX:5:45:424:878
meHOXD	SAM	GFF	89262	89282	.	-	.	mmu-miR-466i-5p;ROVE_1_FC30511AAXX:5:40:1208:1269
meHOXB	SAM	GFF	91867	91887	.	-	.	mmu-miR-466i-5p;ROVE_1_FC30511AAXX:5:40:1208:1269
meHOXC	SAM	GFF	44000	44020	.	-	.	mmu-miR-466i-5p;ROVE_1_FC30511AAXX:5:45:424:878
meHOXB	SAM	GFF	115459	115479	.	-	.	mmu-miR-466i-5p;ROVE_1_FC30511AAXX:5:85:944:517
meHOXB	SAM	GFF	168195	168218	.	-	.	hsa-miR-10a-5p;ROVE_1_FC30511AAXX:5:76:1016:887
meHOXC	SAM	GFF	36240	36260	.	-	.	mmu-miR-466i-5p;ROVE_1_FC30511AAXX:5:94:1731:905
meHOXC	SAM	GFF	89486	89506	.	-	.	mmu-miR-466i-5p;ROVE_1_FC30511AAXX:5:45:424:878
meHOXB	SAM	GFF	114249	114269	.	-	.	mmu-miR-466i-5p;ROVE_1_FC30511AAXX:5:83:1850:1536
meHOXB	SAM	GFF	67154	67174	.	-	.	mmu-miR-466i-5p;ROVE_1_FC30511AAXX:5:83:1850:1536
meHOXD	SAM	GFF	62891	62914	.	-	.	mmu-miR-10b-5p;ROVE_1_FC30511AAXX:5:73:1649:1014
meHOXB	SAM	GFF	115568	115588	.	-	.	mmu-miR-466i-5p;ROVE_1_FC30511AAXX:5:85:944:517
meHOXD	SAM	GFF	62890	62913	.	-	.	mdo-miR-10b;ROVE_1_FC30511AAXX:5:1:816:2029
meHOXB	SAM	GFF	49774	49794	.	-	.	mmu-miR-466i-5p;ROVE_1_FC30511AAXX:5:85:944:517
meHOXB	SAM	GFF	49764	49784	.	-	.	mmu-miR-466i-5p;ROVE_1_FC30511AAXX:5:85:944:517
meHOXB	SAM	GFF	194297	194317	.	-	.	mmu-miR-466i-5p;ROVE_1_FC30511AAXX:5:83:1850:1536
meHOXD	SAM	GFF	62890	62913	.	-	.	mdo-miR-10b;ROVE_1_FC30511AAXX:5:99:1733:825
meHOXD	SAM	GFF	89272	89292	.	-	.	mmu-miR-466i-5p;ROVE_1_FC30511AAXX:5:83:1850:1536
meHOXB	SAM	GFF	115439	115459	.	-	.	mmu-miR-466i-5p;ROVE_1_FC30511AAXX:5:94:1731:905
meHOXD	SAM	GFF	62891	62914	.	-	.	mml-miR-10b;ROVE_1_FC30511AAXX:5:64:1479:1835
meHOXC	SAM	GFF	89490	89510	.	-	.	mmu-miR-466i-5p;ROVE_1_FC30511AAXX:5:45:424:878
meHOXD	SAM	GFF	62891	62914	.	-	.	ppy-miR-10b;ROVE_1_FC30511AAXX:5:4:366:1641
meHOXB	SAM	GFF	1337	1357	.	-	.	mmu-miR-466i-5p;ROVE_1_FC30511AAXX:5:45:424:878
meHOXB	SAM	GFF	168195	168218	.	-	.	eca-miR-10a;ROVE_1_FC30511AAXX:5:81:1294:440
meHOXD	SAM	GFF	50897	50917	.	-	.	mmu-miR-466i-5p;ROVE_1_FC30511AAXX:5:40:1208:1269
meHOXB	SAM	GFF	79915	79935	.	-	.	mmu-miR-466i-5p;ROVE_1_FC30511AAXX:5:40:1208:1269
meHOXD	SAM	GFF	50893	50913	.	-	.	mmu-miR-466i-5p;ROVE_1_FC30511AAXX:5:83:1850:1536
meHOXD	SAM	GFF	62891	62914	.	-	.	tni-miR-10b;ROVE_1_FC30511AAXX:5:82:478:1304
meHOXB	SAM	GFF	1331	1351	.	-	.	mmu-miR-466i-5p;ROVE_1_FC30511AAXX:5:45:424:878
meHOXD	SAM	GFF	37395	37415	.	-	.	mmu-miR-466i-5p;ROVE_1_FC30511AAXX:5:45:424:878
meHOXD	SAM	GFF	62891	62914	.	-	.	hsa-miR-10b-5p;ROVE_1_FC30511AAXX:5:62:694:573
meHOXD	SAM	GFF	62891	62913	.	-	.	ppa-miR-10b;ROVE_1_FC30511AAXX:5:64:1479:1835
meHOXC	SAM	GFF	22730	22750	.	-	.	mmu-miR-466i-5p;ROVE_1_FC30511AAXX:5:45:424:878
meHOXB	SAM	GFF	194269	194289	.	-	.	mmu-miR-466i-5p;ROVE_1_FC30511AAXX:5:83:1850:1536
meHOXB	SAM	GFF	115562	115582	.	-	.	mmu-miR-466i-5p;ROVE_1_FC30511AAXX:5:94:1731:905
meHOXD	SAM	GFF	50905	50925	.	-	.	mmu-miR-466i-5p;ROVE_1_FC30511AAXX:5:85:944:517
meHOXD	SAM	GFF	50911	50931	.	-	.	mmu-miR-466i-5p;ROVE_1_FC30511AAXX:5:94:1731:905
meHOXC	SAM	GFF	36272	36292	.	-	.	mmu-miR-466i-5p;ROVE_1_FC30511AAXX:5:94:1731:905
meHOXB	SAM	GFF	126564	126584	.	-	.	mmu-miR-466i-5p;ROVE_1_FC30511AAXX:5:85:944:517
meHOXD	SAM	GFF	41031	41051	.	-	.	mmu-miR-466i-5p;ROVE_1_FC30511AAXX:5:83:1850:1536
meHOXB	SAM	GFF	1305	1325	.	-	.	mmu-miR-466i-5p;ROVE_1_FC30511AAXX:5:83:1850:1536
meHOXD	SAM	GFF	62891	62914	.	-	.	eca-miR-10b;ROVE_1_FC30511AAXX:5:72:401:1669
meHOXD	SAM	GFF	62891	62914	.	-	.	mml-miR-10b;ROVE_1_FC30511AAXX:5:1:1577:2009
meHOXC	SAM	GFF	30	50	.	-	.	mmu-miR-466i-5p;ROVE_1_FC30511AAXX:5:40:1208:1269
meHOXC	SAM	GFF	105612	105632	.	-	.	mmu-miR-466i-5p;ROVE_1_FC30511AAXX:5:40:1208:1269
meHOXD	SAM	GFF	14792	14812	.	-	.	mmu-miR-466i-5p;ROVE_1_FC30511AAXX:5:45:424:878
meHOXD	SAM	GFF	62891	62913	.	-	.	xtr-miR-10b;ROVE_1_FC30511AAXX:5:37:212:967
meHOXB	SAM	GFF	102517	102537	.	-	.	mmu-miR-466i-5p;ROVE_1_FC30511AAXX:5:45:424:878
meHOXB	SAM	GFF	168196	168217	.	-	.	api-miR-10;ROVE_1_FC30511AAXX:5:81:1294:440
meHOXB	SAM	GFF	114114	114134	.	-	.	mmu-miR-466i-5p;ROVE_1_FC30511AAXX:5:85:944:517
meHOXB	SAM	GFF	168195	168218	.	-	.	rno-miR-10a-5p;ROVE_1_FC30511AAXX:5:42:1324:97
meHOXC	SAM	GFF	36236	36256	.	-	.	mmu-miR-466i-5p;ROVE_1_FC30511AAXX:5:40:1208:1269
meHOXD	SAM	GFF	62891	62914	.	-	.	dre-miR-10b;ROVE_1_FC30511AAXX:5:81:417:1502
meHOXD	SAM	GFF	50929	50949	.	-	.	mmu-miR-466i-5p;ROVE_1_FC30511AAXX:5:83:1850:1536
meHOXD	SAM	GFF	37401	37421	.	-	.	mmu-miR-466i-5p;ROVE_1_FC30511AAXX:5:45:424:878
meHOXD	SAM	GFF	62891	62914	.	-	.	tni-miR-10b;ROVE_1_FC30511AAXX:5:42:1189:821
meHOXD	SAM	GFF	62893	62915	.	-	.	rno-miR-10b;ROVE_1_FC30511AAXX:5:75:451:1282
meHOXD	SAM	GFF	41045	41065	.	-	.	mmu-miR-466i-5p;ROVE_1_FC30511AAXX:5:45:424:878
meHOXD	SAM	GFF	62891	62913	.	-	.	ggo-miR-10b;ROVE_1_FC30511AAXX:5:64:401:36
meHOXC	SAM	GFF	44123	44143	.	-	.	mmu-miR-466i-5p;ROVE_1_FC30511AAXX:5:40:1208:1269
meHOXA	SAM	GFF	6900	6920	.	-	.	mmu-miR-466i-5p;ROVE_1_FC30511AAXX:5:45:424:878
meHOXB	SAM	GFF	81757	81777	.	-	.	mmu-miR-466i-5p;ROVE_1_FC30511AAXX:5:85:944:517
meHOXC	SAM	GFF	44131	44151	.	-	.	mmu-miR-466i-5p;ROVE_1_FC30511AAXX:5:45:424:878
meHOXB	SAM	GFF	79905	79925	.	-	.	mmu-miR-466i-5p;ROVE_1_FC30511AAXX:5:40:1208:1269
meHOXC	SAM	GFF	16	36	.	-	.	mmu-miR-466i-5p;ROVE_1_FC30511AAXX:5:83:1850:1536
meHOXC	SAM	GFF	105612	105632	.	-	.	mmu-miR-466i-5p;ROVE_1_FC30511AAXX:5:85:944:517
meHOXC	SAM	GFF	18	38	.	-	.	mmu-miR-466i-5p;ROVE_1_FC30511AAXX:5:94:1731:905
meHOXD	SAM	GFF	14792	14812	.	-	.	mmu-miR-466i-5p;ROVE_1_FC30511AAXX:5:83:1850:1536
meHOXB	SAM	GFF	205083	205103	.	-	.	mmu-miR-466i-5p;ROVE_1_FC30511AAXX:5:85:944:517
meHOXB	SAM	GFF	168195	168218	.	-	.	sla-miR-10a;ROVE_1_FC30511AAXX:5:73:1585:662
meHOXC	SAM	GFF	62176	62196	.	-	.	mmu-miR-466i-5p;ROVE_1_FC30511AAXX:5:45:424:878
meHOXD	SAM	GFF	62891	62913	.	-	.	xtr-miR-10b;ROVE_1_FC30511AAXX:5:78:634:707
meHOXD	SAM	GFF	62891	62913	.	-	.	mne-miR-10b;ROVE_1_FC30511AAXX:5:13:1068:1483
meHOXC	SAM	GFF	44103	44123	.	-	.	mmu-miR-466i-5p;ROVE_1_FC30511AAXX:5:40:1208:1269
meHOXD	SAM	GFF	62891	62914	.	-	.	ppy-miR-10b;ROVE_1_FC30511AAXX:5:63:1745:1875
meHOXB	SAM	GFF	1331	1351	.	-	.	mmu-miR-466i-5p;ROVE_1_FC30511AAXX:5:83:1850:1536
meHOXC	SAM	GFF	18	38	.	-	.	mmu-miR-466i-5p;ROVE_1_FC30511AAXX:5:83:1850:1536
meHOXA	SAM	GFF	6898	6918	.	-	.	mmu-miR-466i-5p;ROVE_1_FC30511AAXX:5:40:1208:1269
meHOXC	SAM	GFF	52	72	.	-	.	mmu-miR-466i-5p;ROVE_1_FC30511AAXX:5:45:424:878
meHOXD	SAM	GFF	62891	62913	.	-	.	ggo-miR-10b;ROVE_1_FC30511AAXX:5:64:1245:191
meHOXD	SAM	GFF	89276	89296	.	-	.	mmu-miR-466i-5p;ROVE_1_FC30511AAXX:5:40:1208:1269
meHOXD	SAM	GFF	62891	62914	.	-	.	ptr-miR-10b;ROVE_1_FC30511AAXX:5:75:451:1282
meHOXB	SAM	GFF	194269	194289	.	-	.	mmu-miR-466i-5p;ROVE_1_FC30511AAXX:5:45:424:878
meHOXD	SAM	GFF	50931	50951	.	-	.	mmu-miR-466i-5p;ROVE_1_FC30511AAXX:5:40:1208:1269
meHOXD	SAM	GFF	62893	62915	.	-	.	rno-miR-10b;ROVE_1_FC30511AAXX:5:4:1882:286
meHOXB	SAM	GFF	115568	115588	.	-	.	mmu-miR-466i-5p;ROVE_1_FC30511AAXX:5:83:1850:1536
meHOXC	SAM	GFF	89494	89514	.	-	.	mmu-miR-466i-5p;ROVE_1_FC30511AAXX:5:85:944:517
meHOXD	SAM	GFF	62893	62915	.	-	.	cfa-miR-10b;ROVE_1_FC30511AAXX:5:64:246:1725
meHOXC	SAM	GFF	44131	44151	.	-	.	mmu-miR-466i-5p;ROVE_1_FC30511AAXX:5:40:1208:1269
meHOXC	SAM	GFF	60	80	.	-	.	mmu-miR-466i-5p;ROVE_1_FC30511AAXX:5:45:424:878
meHOXC	SAM	GFF	43990	44010	.	-	.	mmu-miR-466i-5p;ROVE_1_FC30511AAXX:5:45:424:878
meHOXD	SAM	GFF	62891	62914	.	-	.	eca-miR-10b;ROVE_1_FC30511AAXX:5:85:917:90
meHOXB	SAM	GFF	197570	197590	.	-	.	mmu-miR-466i-5p;ROVE_1_FC30511AAXX:5:85:944:517
meHOXD	SAM	GFF	41045	41065	.	-	.	mmu-miR-466i-5p;ROVE_1_FC30511AAXX:5:85:944:517
meHOXC	SAM	GFF	62162	62182	.	-	.	mmu-miR-466i-5p;ROVE_1_FC30511AAXX:5:40:1208:1269
meHOXB	SAM	GFF	49762	49782	.	-	.	mmu-miR-466i-5p;ROVE_1_FC30511AAXX:5:45:424:878
meHOXD	SAM	GFF	50901	50921	.	-	.	mmu-miR-466i-5p;ROVE_1_FC30511AAXX:5:85:944:517
meHOXB	SAM	GFF	49760	49780	.	-	.	mmu-miR-466i-5p;ROVE_1_FC30511AAXX:5:38:1421:1668
meHOXD	SAM	GFF	62891	62913	.	-	.	ssc-miR-10b;ROVE_1_FC30511AAXX:5:99:1733:825
meHOXD	SAM	GFF	50901	50921	.	-	.	mmu-miR-466i-5p;ROVE_1_FC30511AAXX:5:83:1850:1536
meHOXC	SAM	GFF	89486	89506	.	-	.	mmu-miR-466i-5p;ROVE_1_FC30511AAXX:5:45:424:878
meHOXD	SAM	GFF	50931	50951	.	-	.	mmu-miR-466i-5p;ROVE_1_FC30511AAXX:5:85:944:517
meHOXC	SAM	GFF	62190	62210	.	-	.	mmu-miR-466i-5p;ROVE_1_FC30511AAXX:5:83:1850:1536
meHOXD	SAM	GFF	62891	62914	.	-	.	ptr-miR-10b;ROVE_1_FC30511AAXX:5:4:1882:286
meHOXB	SAM	GFF	194281	194301	.	-	.	mmu-miR-466i-5p;ROVE_1_FC30511AAXX:5:85:944:517
meHOXB	SAM	GFF	79903	79923	.	-	.	mmu-miR-466i-5p;ROVE_1_FC30511AAXX:5:85:944:517
meHOXC	SAM	GFF	42	62	.	-	.	mmu-miR-466i-5p;ROVE_1_FC30511AAXX:5:45:424:878
meHOXB	SAM	GFF	194285	194305	.	-	.	mmu-miR-466i-5p;ROVE_1_FC30511AAXX:5:83:1850:1536
meHOXA	SAM	GFF	6882	6902	.	-	.	mmu-miR-466i-5p;ROVE_1_FC30511AAXX:5:94:1731:905
meHOXB	SAM	GFF	194283	194303	.	-	.	mmu-miR-466i-5p;ROVE_1_FC30511AAXX:5:83:1850:1536
meHOXC	SAM	GFF	43992	44012	.	-	.	mmu-miR-466i-5p;ROVE_1_FC30511AAXX:5:45:424:878
meHOXB	SAM	GFF	1315	1335	.	-	.	mmu-miR-466i-5p;ROVE_1_FC30511AAXX:5:40:1208:1269
meHOXD	SAM	GFF	62891	62913	.	-	.	xtr-miR-10b;ROVE_1_FC30511AAXX:5:71:1115:1380
meHOXD	SAM	GFF	64756	64776	.	-	.	mmu-miR-466i-5p;ROVE_1_FC30511AAXX:5:94:1731:905
meHOXD	SAM	GFF	62891	62914	.	-	.	bta-miR-10b;ROVE_1_FC30511AAXX:5:51:765:1961
meHOXB	SAM	GFF	194273	194293	.	-	.	mmu-miR-466i-5p;ROVE_1_FC30511AAXX:5:45:424:878
meHOXD	SAM	GFF	62891	62913	.	-	.	mne-miR-10b;ROVE_1_FC30511AAXX:5:71:1115:1380
meHOXC	SAM	GFF	30	50	.	-	.	mmu-miR-466i-5p;ROVE_1_FC30511AAXX:5:85:944:517
meHOXD	SAM	GFF	62891	62914	.	-	.	ppy-miR-10b;ROVE_1_FC30511AAXX:5:75:1753:776
meHOXB	SAM	GFF	79917	79937	.	-	.	mmu-miR-466i-5p;ROVE_1_FC30511AAXX:5:40:1208:1269
meHOXD	SAM	GFF	14790	14810	.	-	.	mmu-miR-466i-5p;ROVE_1_FC30511AAXX:5:45:424:878
meHOXD	SAM	GFF	62891	62914	.	-	.	tni-miR-10b;ROVE_1_FC30511AAXX:5:73:1728:317
meHOXB	SAM	GFF	115449	115469	.	-	.	mmu-miR-466i-5p;ROVE_1_FC30511AAXX:5:83:1850:1536
meHOXC	SAM	GFF	38	58	.	-	.	mmu-miR-466i-5p;ROVE_1_FC30511AAXX:5:85:944:517
meHOXB	SAM	GFF	67176	67196	.	-	.	mmu-miR-466i-5p;ROVE_1_FC30511AAXX:5:85:944:517
meHOXB	SAM	GFF	194275	194295	.	-	.	mmu-miR-466i-5p;ROVE_1_FC30511AAXX:5:83:1850:1536
meHOXD	SAM	GFF	62890	62913	.	-	.	mdo-miR-10b;ROVE_1_FC30511AAXX:5:76:1342:1910
meHOXD	SAM	GFF	62891	62914	.	-	.	dre-miR-10b;ROVE_1_FC30511AAXX:5:45:1558:107
meHOXB	SAM	GFF	115562	115582	.	-	.	mmu-miR-466i-5p;ROVE_1_FC30511AAXX:5:94:1731:905
meHOXB	SAM	GFF	49774	49794	.	-	.	mmu-miR-466i-5p;ROVE_1_FC30511AAXX:5:45:424:878
meHOXD	SAM	GFF	62893	62915	.	-	.	rno-miR-10b;ROVE_1_FC30511AAXX:5:51:1365:243
meHOXB	SAM	GFF	114237	114257	.	-	.	mmu-miR-466i-5p;ROVE_1_FC30511AAXX:5:45:424:878
meHOXC	SAM	GFF	44107	44127	.	-	.	mmu-miR-466i-5p;ROVE_1_FC30511AAXX:5:45:424:878
meHOXC	SAM	GFF	89490	89510	.	-	.	mmu-miR-466i-5p;ROVE_1_FC30511AAXX:5:83:1850:1536
meHOXB	SAM	GFF	67168	67188	.	-	.	mmu-miR-466i-5p;ROVE_1_FC30511AAXX:5:83:1850:1536
meHOXB	SAM	GFF	99790	99810	.	-	.	mmu-miR-466i-5p;ROVE_1_FC30511AAXX:5:45:424:878
meHOXB	SAM	GFF	49762	49782	.	-	.	mmu-miR-466i-5p;ROVE_1_FC30511AAXX:5:85:944:517
meHOXA	SAM	GFF	6898	6918	.	-	.	mmu-miR-466i-5p;ROVE_1_FC30511AAXX:5:85:944:517
meHOXC	SAM	GFF	105618	105638	.	-	.	mmu-miR-466i-5p;ROVE_1_FC30511AAXX:5:45:424:878
meHOXC	SAM	GFF	44111	44131	.	-	.	mmu-miR-466i-5p;ROVE_1_FC30511AAXX:5:45:424:878
meHOXD	SAM	GFF	62891	62913	.	-	.	gga-miR-10b;ROVE_1_FC30511AAXX:5:97:1646:435
meHOXC	SAM	GFF	44111	44131	.	-	.	mmu-miR-466i-5p;ROVE_1_FC30511AAXX:5:94:1731:905
meHOXB	SAM	GFF	168196	168217	.	-	.	dmo-miR-10;ROVE_1_FC30511AAXX:5:72:209:623
meHOXB	SAM	GFF	115453	115473	.	-	.	mmu-miR-466i-5p;ROVE_1_FC30511AAXX:5:83:1850:1536
meHOXD	SAM	GFF	50895	50915	.	-	.	mmu-miR-466i-5p;ROVE_1_FC30511AAXX:5:94:1731:905
meHOXD	SAM	GFF	14776	14796	.	-	.	mmu-miR-466i-5p;ROVE_1_FC30511AAXX:5:94:1731:905
meHOXC	SAM	GFF	41787	41807	.	-	.	mmu-miR-466i-5p;ROVE_1_FC30511AAXX:5:94:1731:905
meHOXD	SAM	GFF	62891	62914	.	-	.	ptr-miR-10b;ROVE_1_FC30511AAXX:5:45:1314:321
meHOXD	SAM	GFF	62893	62915	.	-	.	cfa-miR-10b;ROVE_1_FC30511AAXX:5:40:596:1829
meHOXD	SAM	GFF	50919	50939	.	-	.	mmu-miR-466i-5p;ROVE_1_FC30511AAXX:5:83:1850:1536
meHOXC	SAM	GFF	34	54	.	-	.	mmu-miR-466i-5p;ROVE_1_FC30511AAXX:5:40:1208:1269
meHOXB	SAM	GFF	114237	114257	.	-	.	mmu-miR-466i-5p;ROVE_1_FC30511AAXX:5:40:1208:1269
meHOXB	SAM	GFF	1327	1347	.	-	.	mmu-miR-466i-5p;ROVE_1_FC30511AAXX:5:45:424:878
meHOXD	SAM	GFF	62891	62914	.	-	.	bta-miR-10b;ROVE_1_FC30511AAXX:5:45:421:1236
meHOXD	SAM	GFF	62890	62913	.	-	.	mdo-miR-10b;ROVE_1_FC30511AAXX:5:44:534:2036
meHOXA	SAM	GFF	6886	6906	.	-	.	mmu-miR-466i-5p;ROVE_1_FC30511AAXX:5:45:424:878
meHOXC	SAM	GFF	36254	36274	.	-	.	mmu-miR-466i-5p;ROVE_1_FC30511AAXX:5:45:424:878
meHOXB	SAM	GFF	99802	99822	.	-	.	mmu-miR-466i-5p;ROVE_1_FC30511AAXX:5:45:424:878
meHOXD	SAM	GFF	50911	50931	.	-	.	mmu-miR-466i-5p;ROVE_1_FC30511AAXX:5:83:1850:1536
meHOXA	SAM	GFF	43861	43881	.	-	.	mmu-miR-466i-5p;ROVE_1_FC30511AAXX:5:40:1208:1269
meHOXB	SAM	GFF	91865	91885	.	-	.	mmu-miR-466i-5p;ROVE_1_FC30511AAXX:5:45:424:878
meHOXB	SAM	GFF	91867	91887	.	-	.	mmu-miR-466i-5p;ROVE_1_FC30511AAXX:5:45:424:878
meHOXB	SAM	GFF	115449	115469	.	-	.	mmu-miR-466i-5p;ROVE_1_FC30511AAXX:5:85:944:517
meHOXC	SAM	GFF	89492	89512	.	-	.	mmu-miR-466i-5p;ROVE_1_FC30511AAXX:5:94:1731:905
meHOXC	SAM	GFF	52	72	.	-	.	mmu-miR-466i-5p;ROVE_1_FC30511AAXX:5:45:424:878
meHOXB	SAM	GFF	67164	67184	.	-	.	mmu-miR-466i-5p;ROVE_1_FC30511AAXX:5:40:1208:1269
meHOXD	SAM	GFF	62893	62915	.	-	.	cfa-miR-10b;ROVE_1_FC30511AAXX:5:90:1744:1214
meHOXB	SAM	GFF	114122	114142	.	-	.	mmu-miR-466i-5p;ROVE_1_FC30511AAXX:5:83:1850:1536
meHOXC	SAM	GFF	28	48	.	-	.	mmu-miR-466i-5p;ROVE_1_FC30511AAXX:5:40:1208:1269
meHOXD	SAM	GFF	64764	64784	.	-	.	mmu-miR-466i-5p;ROVE_1_FC30511AAXX:5:45:424:878
meHOXB	SAM	GFF	41281	41301	.	-	.	mmu-miR-466i-5p;ROVE_1_FC30511AAXX:5:94:1731:905
meHOXD	SAM	GFF	62891	62914	.	-	.	mmu-miR-10b-5p;ROVE_1_FC30511AAXX:5:63:1491:729
meHOXC	SAM	GFF	36260	36280	.	-	.	mmu-miR-466i-5p;ROVE_1_FC30511AAXX:5:83:1850:1536
meHOXD	SAM	GFF	50931	50951	.	-	.	mmu-miR-466i-5p;ROVE_1_FC30511AAXX:5:83:1850:1536
meHOXC	SAM	GFF	22748	22768	.	-	.	mmu-miR-466i-5p;ROVE_1_FC30511AAXX:5:40:1208:1269
meHOXC	SAM	GFF	70274	70294	.	-	.	mmu-miR-466i-5p;ROVE_1_FC30511AAXX:5:94:1731:905
meHOXB	SAM	GFF	115443	115463	.	-	.	mmu-miR-466i-5p;ROVE_1_FC30511AAXX:5:85:944:517
meHOXD	SAM	GFF	50891	50911	.	-	.	mmu-miR-466i-5p;ROVE_1_FC30511AAXX:5:85:944:517
meHOXD	SAM	GFF	62891	62913	.	-	.	gga-miR-10b;ROVE_1_FC30511AAXX:5:78:634:707
meHOXD	SAM	GFF	67006	67026	.	-	.	mmu-miR-466i-5p;ROVE_1_FC30511AAXX:5:85:944:517
meHOXC	SAM	GFF	34	54	.	-	.	mmu-miR-466i-5p;ROVE_1_FC30511AAXX:5:85:944:517
meHOXC	SAM	GFF	130530	130550	.	-	.	mmu-miR-466i-5p;ROVE_1_FC30511AAXX:5:85:944:517
meHOXB	SAM	GFF	1315	1335	.	-	.	mmu-miR-466i-5p;ROVE_1_FC30511AAXX:5:40:1208:1269
meHOXC	SAM	GFF	62166	62186	.	-	.	mmu-miR-466i-5p;ROVE_1_FC30511AAXX:5:94:1731:905
meHOXD	SAM	GFF	62891	62913	.	-	.	oan-miR-10b;ROVE_1_FC30511AAXX:5:63:1267:296
meHOXB	SAM	GFF	115564	115584	.	-	.	mmu-miR-466i-5p;ROVE_1_FC30511AAXX:5:94:1731:905
meHOXD	SAM	GFF	62891	62913	.	-	.	aca-miR-10b;ROVE_1_FC30511AAXX:5:64:1839:1702
meHOXB	SAM	GFF	115564	115584	.	-	.	mmu-miR-466i-5p;ROVE_1_FC30511AAXX:5:83:1850:1536
meHOXD	SAM	GFF	62891	62914	.	-	.	ptr-miR-10b;ROVE_1_FC30511AAXX:5:39:852:621
meHOXC	SAM	GFF	48	68	.	-	.	mmu-miR-466i-5p;ROVE_1_FC30511AAXX:5:45:424:878
meHOXD	SAM	GFF	62891	62913	.	-	.	ola-miR-10b;ROVE_1_FC30511AAXX:5:61:1435:1110
meHOXD	SAM	GFF	50921	50941	.	-	.	mmu-miR-466i-5p;ROVE_1_FC30511AAXX:5:94:1731:905
meHOXD	SAM	GFF	50929	50949	.	-	.	mmu-miR-466i-5p;ROVE_1_FC30511AAXX:5:45:424:878
meHOXC	SAM	GFF	22748	22768	.	-	.	mmu-miR-466i-5p;ROVE_1_FC30511AAXX:5:83:1850:1536
meHOXD	SAM	GFF	50899	50919	.	-	.	mmu-miR-466i-5p;ROVE_1_FC30511AAXX:5:94:1731:905
meHOXC	SAM	GFF	22740	22760	.	-	.	mmu-miR-466i-5p;ROVE_1_FC30511AAXX:5:40:1208:1269
meHOXD	SAM	GFF	50885	50905	.	-	.	mmu-miR-466i-5p;ROVE_1_FC30511AAXX:5:94:1731:905
meHOXD	SAM	GFF	14792	14812	.	-	.	mmu-miR-466i-5p;ROVE_1_FC30511AAXX:5:83:1850:1536
meHOXD	SAM	GFF	14772	14792	.	-	.	mmu-miR-466i-5p;ROVE_1_FC30511AAXX:5:40:1208:1269
meHOXB	SAM	GFF	194281	194301	.	-	.	mmu-miR-466i-5p;ROVE_1_FC30511AAXX:5:83:1850:1536
meHOXD	SAM	GFF	41031	41051	.	-	.	mmu-miR-466i-5p;ROVE_1_FC30511AAXX:5:85:944:517
meHOXA	SAM	GFF	6894	6914	.	-	.	mmu-miR-466i-5p;ROVE_1_FC30511AAXX:5:85:944:517
meHOXB	SAM	GFF	114128	114148	.	-	.	mmu-miR-466i-5p;ROVE_1_FC30511AAXX:5:40:1208:1269
meHOXC	SAM	GFF	56	76	.	-	.	mmu-miR-466i-5p;ROVE_1_FC30511AAXX:5:94:1731:905
meHOXA	SAM	GFF	43851	43871	.	-	.	mmu-miR-466i-5p;ROVE_1_FC30511AAXX:5:83:1850:1536
meHOXA	SAM	GFF	6884	6904	.	-	.	mmu-miR-466i-5p;ROVE_1_FC30511AAXX:5:45:424:878
meHOXD	SAM	GFF	64760	64780	.	-	.	mmu-miR-466i-5p;ROVE_1_FC30511AAXX:5:40:1208:1269
meHOXC	SAM	GFF	64	84	.	-	.	mmu-miR-466i-5p;ROVE_1_FC30511AAXX:5:94:1731:905
meHOXC	SAM	GFF	44099	44119	.	-	.	mmu-miR-466i-5p;ROVE_1_FC30511AAXX:5:94:1731:905
meHOXB	SAM	GFF	1317	1337	.	-	.	mmu-miR-466i-5p;ROVE_1_FC30511AAXX:5:94:1731:905
meHOXB	SAM	GFF	168195	168217	.	-	.	isc-miR-10;ROVE_1_FC30511AAXX:5:74:1289:1964
meHOXC	SAM	GFF	44105	44125	.	-	.	mmu-miR-466i-5p;ROVE_1_FC30511AAXX:5:83:1850:1536
meHOXB	SAM	GFF	81759	81779	.	-	.	mmu-miR-466i-5p;ROVE_1_FC30511AAXX:5:94:1731:905
meHOXD	SAM	GFF	62891	62913	.	-	.	mne-miR-10b;ROVE_1_FC30511AAXX:5:51:1514:53
meHOXC	SAM	GFF	36258	36278	.	-	.	mmu-miR-466i-5p;ROVE_1_FC30511AAXX:5:85:944:517
meHOXA	SAM	GFF	6890	6910	.	-	.	mmu-miR-466i-5p;ROVE_1_FC30511AAXX:5:83:1850:1536
meHOXD	SAM	GFF	64764	64784	.	-	.	mmu-miR-466i-5p;ROVE_1_FC30511AAXX:5:83:1850:1536
meHOXD	SAM	GFF	62891	62914	.	-	.	dre-miR-10b;ROVE_1_FC30511AAXX:5:94:1510:1404
meHOXB	SAM	GFF	67158	67178	.	-	.	mmu-miR-466i-5p;ROVE_1_FC30511AAXX:5:45:424:878
meHOXB	SAM	GFF	79911	79931	.	-	.	mmu-miR-466i-5p;ROVE_1_FC30511AAXX:5:83:1850:1536
meHOXD	SAM	GFF	62890	62913	.	-	.	mdo-miR-10b;ROVE_1_FC30511AAXX:5:64:98:1604
meHOXD	SAM	GFF	50931	50951	.	-	.	mmu-miR-466i-5p;ROVE_1_FC30511AAXX:5:45:424:878
meHOXC	SAM	GFF	24	44	.	-	.	mmu-miR-466i-5p;ROVE_1_FC30511AAXX:5:40:1208:1269
meHOXC	SAM	GFF	44	64	.	-	.	mmu-miR-466i-5p;ROVE_1_FC30511AAXX:5:94:1731:905
meHOXD	SAM	GFF	62891	62914	.	-	.	mmu-miR-10b-5p;ROVE_1_FC30511AAXX:5:2:179:1333
meHOXD	SAM	GFF	67008	67028	.	-	.	mmu-miR-466i-5p;ROVE_1_FC30511AAXX:5:45:424:878
meHOXB	SAM	GFF	197574	197594	.	-	.	mmu-miR-466i-5p;ROVE_1_FC30511AAXX:5:83:1850:1536
meHOXC	SAM	GFF	24	44	.	-	.	mmu-miR-466i-5p;ROVE_1_FC30511AAXX:5:94:1731:905
meHOXD	SAM	GFF	62891	62914	.	-	.	fru-miR-10b;ROVE_1_FC30511AAXX:5:51:1514:53
meHOXB	SAM	GFF	126558	126578	.	-	.	mmu-miR-466i-5p;ROVE_1_FC30511AAXX:5:94:1731:905
meHOXB	SAM	GFF	197560	197580	.	-	.	mmu-miR-466i-5p;ROVE_1_FC30511AAXX:5:94:1731:905
meHOXB	SAM	GFF	194285	194305	.	-	.	mmu-miR-466i-5p;ROVE_1_FC30511AAXX:5:94:1731:905
meHOXB	SAM	GFF	115455	115475	.	-	.	mmu-miR-466i-5p;ROVE_1_FC30511AAXX:5:85:944:517
meHOXC	SAM	GFF	89474	89494	.	-	.	mmu-miR-466i-5p;ROVE_1_FC30511AAXX:5:40:1208:1269
meHOXD	SAM	GFF	64760	64780	.	-	.	mmu-miR-466i-5p;ROVE_1_FC30511AAXX:5:45:424:878
meHOXC	SAM	GFF	22754	22774	.	-	.	mmu-miR-466i-5p;ROVE_1_FC30511AAXX:5:94:1731:905
meHOXD	SAM	GFF	62891	62913	.	-	.	aca-miR-10b;ROVE_1_FC30511AAXX:6:47:1195:539
meHOXD	SAM	GFF	62891	62914	.	-	.	eca-miR-10b;ROVE_1_FC30511AAXX:5:18:380:314
meHOXD	SAM	GFF	62891	62913	.	-	.	oan-miR-10b;ROVE_1_FC30511AAXX:5:5:405:587
meHOXD	SAM	GFF	89262	89282	.	-	.	mmu-miR-466i-5p;ROVE_1_FC30511AAXX:5:85:944:517
meHOXB	SAM	GFF	91879	91899	.	-	.	mmu-miR-466i-5p;ROVE_1_FC30511AAXX:5:45:424:878
meHOXC	SAM	GFF	22752	22772	.	-	.	mmu-miR-466i-5p;ROVE_1_FC30511AAXX:5:40:1208:1269
meHOXD	SAM	GFF	62891	62913	.	-	.	ssc-miR-10b;ROVE_1_FC30511AAXX:5:61:1546:127
meHOXC	SAM	GFF	46	66	.	-	.	mmu-miR-466i-5p;ROVE_1_FC30511AAXX:5:45:424:878
meHOXD	SAM	GFF	62891	62914	.	-	.	ptr-miR-10b;ROVE_1_FC30511AAXX:5:67:1658:1794
meHOXD	SAM	GFF	14784	14804	.	-	.	mmu-miR-466i-5p;ROVE_1_FC30511AAXX:5:94:1731:905
meHOXC	SAM	GFF	44141	44161	.	-	.	mmu-miR-466i-5p;ROVE_1_FC30511AAXX:5:83:1850:1536
meHOXB	SAM	GFF	194285	194305	.	-	.	mmu-miR-466i-5p;ROVE_1_FC30511AAXX:5:45:424:878
meHOXC	SAM	GFF	36254	36274	.	-	.	mmu-miR-466i-5p;ROVE_1_FC30511AAXX:5:83:1850:1536
meHOXD	SAM	GFF	62891	62914	.	-	.	tni-miR-10b;ROVE_1_FC30511AAXX:5:83:970:1301
meHOXD	SAM	GFF	62891	62913	.	-	.	tgu-miR-10a;ROVE_1_FC30511AAXX:5:21:800:1682
meHOXC	SAM	GFF	44121	44141	.	-	.	mmu-miR-466i-5p;ROVE_1_FC30511AAXX:5:45:424:878
meHOXB	SAM	GFF	126566	126586	.	-	.	mmu-miR-466i-5p;ROVE_1_FC30511AAXX:5:45:424:878
meHOXD	SAM	GFF	67020	67040	.	-	.	mmu-miR-466i-5p;ROVE_1_FC30511AAXX:5:45:424:878
meHOXC	SAM	GFF	44	64	.	-	.	mmu-miR-466i-5p;ROVE_1_FC30511AAXX:5:45:424:878
meHOXB	SAM	GFF	67168	67188	.	-	.	mmu-miR-466i-5p;ROVE_1_FC30511AAXX:5:45:424:878
meHOXC	SAM	GFF	28	48	.	-	.	mmu-miR-466i-5p;ROVE_1_FC30511AAXX:5:83:1850:1536
meHOXB	SAM	GFF	1335	1355	.	-	.	mmu-miR-466i-5p;ROVE_1_FC30511AAXX:5:45:424:878
meHOXA	SAM	GFF	6898	6918	.	-	.	mmu-miR-466i-5p;ROVE_1_FC30511AAXX:5:83:1850:1536
meHOXD	SAM	GFF	62891	62913	.	-	.	mne-miR-10b;ROVE_1_FC30511AAXX:5:83:1101:358
meHOXC	SAM	GFF	36258	36278	.	-	.	mmu-miR-466i-5p;ROVE_1_FC30511AAXX:5:85:944:517
meHOXD	SAM	GFF	37399	37419	.	-	.	mmu-miR-466i-5p;ROVE_1_FC30511AAXX:5:45:424:878
meHOXD	SAM	GFF	62891	62914	.	-	.	hsa-miR-10b-5p;ROVE_1_FC30511AAXX:5:42:1379:671
meHOXC	SAM	GFF	52	72	.	-	.	mmu-miR-466i-5p;ROVE_1_FC30511AAXX:5:40:1208:1269
meHOXB	SAM	GFF	1297	1317	.	-	.	mmu-miR-466i-5p;ROVE_1_FC30511AAXX:5:40:1208:1269
meHOXD	SAM	GFF	62893	62915	.	-	.	cfa-miR-10b;ROVE_1_FC30511AAXX:5:99:1587:113
meHOXB	SAM	GFF	99802	99822	.	-	.	mmu-miR-466i-5p;ROVE_1_FC30511AAXX:5:94:1731:905
meHOXB	SAM	GFF	91885	91905	.	-	.	mmu-miR-466i-5p;ROVE_1_FC30511AAXX:5:45:424:878
meHOXD	SAM	GFF	62891	62913	.	-	.	ggo-miR-10b;ROVE_1_FC30511AAXX:5:37:212:967
meHOXD	SAM	GFF	62890	62913	.	-	.	mdo-miR-10b;ROVE_1_FC30511AAXX:5:32:1082:217
meHOXD	SAM	GFF	67014	67034	.	-	.	mmu-miR-466i-5p;ROVE_1_FC30511AAXX:5:83:1850:1536
meHOXB	SAM	GFF	49768	49788	.	-	.	mmu-miR-466i-5p;ROVE_1_FC30511AAXX:5:94:1731:905
meHOXB	SAM	GFF	79921	79941	.	-	.	mmu-miR-466i-5p;ROVE_1_FC30511AAXX:5:83:1850:1536
meHOXC	SAM	GFF	62176	62196	.	-	.	mmu-miR-466i-5p;ROVE_1_FC30511AAXX:5:94:1731:905
meHOXD	SAM	GFF	62891	62914	.	-	.	mml-miR-10b;ROVE_1_FC30511AAXX:5:71:403:584
meHOXD	SAM	GFF	62893	62915	.	-	.	rno-miR-10b;ROVE_1_FC30511AAXX:5:99:1733:825
meHOXD	SAM	GFF	62891	62914	.	-	.	fru-miR-10b;ROVE_1_FC30511AAXX:5:38:1390:1850
meHOXB	SAM	GFF	49770	49790	.	-	.	mmu-miR-466i-5p;ROVE_1_FC30511AAXX:5:45:424:878
meHOXA	SAM	GFF	43853	43873	.	-	.	mmu-miR-466i-5p;ROVE_1_FC30511AAXX:5:45:424:878
meHOXB	SAM	GFF	194277	194297	.	-	.	mmu-miR-466i-5p;ROVE_1_FC30511AAXX:5:40:1208:1269
meHOXB	SAM	GFF	114118	114138	.	-	.	mmu-miR-466i-5p;ROVE_1_FC30511AAXX:5:40:1208:1269
meHOXD	SAM	GFF	64756	64776	.	-	.	mmu-miR-466i-5p;ROVE_1_FC30511AAXX:5:45:424:878
meHOXC	SAM	GFF	36262	36282	.	-	.	mmu-miR-466i-5p;ROVE_1_FC30511AAXX:5:83:1850:1536
meHOXB	SAM	GFF	194269	194289	.	-	.	mmu-miR-466i-5p;ROVE_1_FC30511AAXX:5:40:1208:1269
meHOXA	SAM	GFF	43849	43869	.	-	.	mmu-miR-466i-5p;ROVE_1_FC30511AAXX:5:83:1850:1536
meHOXC	SAM	GFF	22732	22752	.	-	.	mmu-miR-466i-5p;ROVE_1_FC30511AAXX:5:94:1731:905
meHOXB	SAM	GFF	1327	1347	.	-	.	mmu-miR-466i-5p;ROVE_1_FC30511AAXX:5:94:1731:905
meHOXD	SAM	GFF	62891	62914	.	-	.	hsa-miR-10b-5p;ROVE_1_FC30511AAXX:5:63:1312:60
meHOXD	SAM	GFF	62891	62913	.	-	.	ppa-miR-10b;ROVE_1_FC30511AAXX:5:74:68:689
meHOXD	SAM	GFF	62893	62915	.	-	.	cfa-miR-10b;ROVE_1_FC30511AAXX:5:32:251:1782
meHOXB	SAM	GFF	99782	99802	.	-	.	mmu-miR-466i-5p;ROVE_1_FC30511AAXX:5:83:1850:1536
meHOXD	SAM	GFF	62893	62915	.	-	.	rno-miR-10b;ROVE_1_FC30511AAXX:5:74:178:1355
meHOXC	SAM	GFF	105600	105620	.	-	.	mmu-miR-466i-5p;ROVE_1_FC30511AAXX:5:40:1208:1269
meHOXC	SAM	GFF	62184	62204	.	-	.	mmu-miR-466i-5p;ROVE_1_FC30511AAXX:5:40:1208:1269
meHOXC	SAM	GFF	62186	62206	.	-	.	mmu-miR-466i-5p;ROVE_1_FC30511AAXX:5:83:1850:1536
meHOXD	SAM	GFF	50917	50937	.	-	.	mmu-miR-466i-5p;ROVE_1_FC30511AAXX:5:85:944:517
meHOXC	SAM	GFF	44101	44121	.	-	.	mmu-miR-466i-5p;ROVE_1_FC30511AAXX:5:94:1731:905
meHOXD	SAM	GFF	50911	50931	.	-	.	mmu-miR-466i-5p;ROVE_1_FC30511AAXX:5:40:1208:1269
meHOXB	SAM	GFF	67160	67180	.	-	.	mmu-miR-466i-5p;ROVE_1_FC30511AAXX:5:40:1208:1269
meHOXB	SAM	GFF	99788	99808	.	-	.	mmu-miR-466i-5p;ROVE_1_FC30511AAXX:5:85:944:517
meHOXD	SAM	GFF	62891	62914	.	-	.	eca-miR-10b;ROVE_1_FC30511AAXX:5:67:1569:1468
meHOXD	SAM	GFF	62891	62914	.	-	.	mml-miR-10b;ROVE_1_FC30511AAXX:5:4:303:333
meHOXC	SAM	GFF	44103	44123	.	-	.	mmu-miR-466i-5p;ROVE_1_FC30511AAXX:5:85:944:517
meHOXB	SAM	GFF	194287	194307	.	-	.	mmu-miR-466i-5p;ROVE_1_FC30511AAXX:5:45:424:878
meHOXB	SAM	GFF	67176	67196	.	-	.	mmu-miR-466i-5p;ROVE_1_FC30511AAXX:5:40:1208:1269
meHOXB	SAM	GFF	197562	197582	.	-	.	mmu-miR-466i-5p;ROVE_1_FC30511AAXX:5:94:1731:905
meHOXB	SAM	GFF	115566	115586	.	-	.	mmu-miR-466i-5p;ROVE_1_FC30511AAXX:5:45:424:878
meHOXB	SAM	GFF	168195	168218	.	-	.	aca-miR-10a;ROVE_1_FC30511AAXX:5:74:582:1567
meHOXB	SAM	GFF	41281	41301	.	-	.	mmu-miR-466i-5p;ROVE_1_FC30511AAXX:5:85:944:517
meHOXC	SAM	GFF	36250	36270	.	-	.	mmu-miR-466i-5p;ROVE_1_FC30511AAXX:5:85:944:517
meHOXD	SAM	GFF	62890	62913	.	-	.	mdo-miR-10b;ROVE_1_FC30511AAXX:5:45:1212:648
meHOXB	SAM	GFF	67164	67184	.	-	.	mmu-miR-466i-5p;ROVE_1_FC30511AAXX:5:85:944:517
meHOXB	SAM	GFF	114247	114267	.	-	.	mmu-miR-466i-5p;ROVE_1_FC30511AAXX:5:94:1731:905
meHOXD	SAM	GFF	62893	62915	.	-	.	rno-miR-10b;ROVE_1_FC30511AAXX:5:78:857:1709
meHOXD	SAM	GFF	62891	62914	.	-	.	mmu-miR-10b-5p;ROVE_1_FC30511AAXX:5:32:695:1898
meHOXD	SAM	GFF	50913	50933	.	-	.	mmu-miR-466i-5p;ROVE_1_FC30511AAXX:5:83:1850:1536
meHOXB	SAM	GFF	126562	126582	.	-	.	mmu-miR-466i-5p;ROVE_1_FC30511AAXX:5:94:1731:905
meHOXD	SAM	GFF	62891	62913	.	-	.	ppa-miR-10b;ROVE_1_FC30511AAXX:5:4:303:333
meHOXB	SAM	GFF	194285	194305	.	-	.	mmu-miR-466i-5p;ROVE_1_FC30511AAXX:5:40:1208:1269
meHOXB	SAM	GFF	126558	126578	.	-	.	mmu-miR-466i-5p;ROVE_1_FC30511AAXX:5:83:1850:1536
meHOXB	SAM	GFF	197572	197592	.	-	.	mmu-miR-466i-5p;ROVE_1_FC30511AAXX:5:83:1850:1536
meHOXB	SAM	GFF	1321	1341	.	-	.	mmu-miR-466i-5p;ROVE_1_FC30511AAXX:5:40:1208:1269
meHOXC	SAM	GFF	22738	22758	.	-	.	mmu-miR-466i-5p;ROVE_1_FC30511AAXX:5:40:1208:1269
meHOXD	SAM	GFF	62891	62913	.	-	.	gga-miR-10b;ROVE_1_FC30511AAXX:5:64:98:1604
meHOXB	SAM	GFF	168195	168218	.	-	.	mdo-miR-10a;ROVE_1_FC30511AAXX:5:73:1144:972
meHOXC	SAM	GFF	36258	36278	.	-	.	mmu-miR-466i-5p;ROVE_1_FC30511AAXX:5:40:1208:1269
meHOXC	SAM	GFF	44097	44117	.	-	.	mmu-miR-466i-5p;ROVE_1_FC30511AAXX:5:45:424:878
meHOXB	SAM	GFF	1321	1341	.	-	.	mmu-miR-466i-5p;ROVE_1_FC30511AAXX:5:94:1731:905
meHOXC	SAM	GFF	44125	44145	.	-	.	mmu-miR-466i-5p;ROVE_1_FC30511AAXX:5:85:944:517
meHOXD	SAM	GFF	62891	62914	.	-	.	ppy-miR-10b;ROVE_1_FC30511AAXX:5:61:1546:127
meHOXB	SAM	GFF	67178	67198	.	-	.	mmu-miR-466i-5p;ROVE_1_FC30511AAXX:5:85:944:517
meHOXC	SAM	GFF	48	68	.	-	.	mmu-miR-466i-5p;ROVE_1_FC30511AAXX:5:83:1850:1536
meHOXA	SAM	GFF	43851	43871	.	-	.	mmu-miR-466i-5p;ROVE_1_FC30511AAXX:5:85:944:517
meHOXB	SAM	GFF	114134	114154	.	-	.	mmu-miR-466i-5p;ROVE_1_FC30511AAXX:5:85:944:517
meHOXB	SAM	GFF	99784	99804	.	-	.	mmu-miR-466i-5p;ROVE_1_FC30511AAXX:5:45:424:878
meHOXC	SAM	GFF	62	82	.	-	.	mmu-miR-466i-5p;ROVE_1_FC30511AAXX:5:85:944:517
meHOXD	SAM	GFF	62891	62914	.	-	.	ptr-miR-10b;ROVE_1_FC30511AAXX:5:78:857:1709
meHOXB	SAM	GFF	114136	114156	.	-	.	mmu-miR-466i-5p;ROVE_1_FC30511AAXX:5:45:424:878
meHOXC	SAM	GFF	44093	44113	.	-	.	mmu-miR-466i-5p;ROVE_1_FC30511AAXX:5:83:1850:1536
meHOXD	SAM	GFF	62893	62915	.	-	.	rno-miR-10b;ROVE_1_FC30511AAXX:5:11:1600:371
meHOXD	SAM	GFF	50891	50911	.	-	.	mmu-miR-466i-5p;ROVE_1_FC30511AAXX:5:83:1850:1536
meHOXC	SAM	GFF	89498	89518	.	-	.	mmu-miR-466i-5p;ROVE_1_FC30511AAXX:5:83:1850:1536
meHOXD	SAM	GFF	62893	62915	.	-	.	cfa-miR-10b;ROVE_1_FC30511AAXX:5:64:1142:1672
meHOXB	SAM	GFF	91887	91907	.	-	.	mmu-miR-466i-5p;ROVE_1_FC30511AAXX:5:83:1850:1536
meHOXC	SAM	GFF	62172	62192	.	-	.	mmu-miR-466i-5p;ROVE_1_FC30511AAXX:5:40:1208:1269
meHOXB	SAM	GFF	1329	1349	.	-	.	mmu-miR-466i-5p;ROVE_1_FC30511AAXX:5:45:424:878
meHOXD	SAM	GFF	50927	50947	.	-	.	mmu-miR-466i-5p;ROVE_1_FC30511AAXX:5:85:944:517
meHOXD	SAM	GFF	62891	62909	.	-	.	sha-miR-10b;ROVE_1_FC30511AAXX:5:37:1917:128
meHOXC	SAM	GFF	44105	44125	.	-	.	mmu-miR-466i-5p;ROVE_1_FC30511AAXX:5:40:1208:1269
meHOXD	SAM	GFF	50907	50927	.	-	.	mmu-miR-466i-5p;ROVE_1_FC30511AAXX:5:40:1208:1269
meHOXB	SAM	GFF	114120	114140	.	-	.	mmu-miR-466i-5p;ROVE_1_FC30511AAXX:5:85:944:517
meHOXB	SAM	GFF	91861	91881	.	-	.	mmu-miR-466i-5p;ROVE_1_FC30511AAXX:5:85:944:517
meHOXD	SAM	GFF	62891	62913	.	-	.	oan-miR-10b;ROVE_1_FC30511AAXX:5:76:1688:1599
meHOXD	SAM	GFF	64760	64780	.	-	.	mmu-miR-466i-5p;ROVE_1_FC30511AAXX:5:83:1850:1536
meHOXB	SAM	GFF	115570	115590	.	-	.	mmu-miR-466i-5p;ROVE_1_FC30511AAXX:5:83:1850:1536
meHOXC	SAM	GFF	105602	105622	.	-	.	mmu-miR-466i-5p;ROVE_1_FC30511AAXX:5:83:1850:1536
meHOXB	SAM	GFF	91869	91889	.	-	.	mmu-miR-466i-5p;ROVE_1_FC30511AAXX:5:83:1850:1536
meHOXC	SAM	GFF	56	76	.	-	.	mmu-miR-466i-5p;ROVE_1_FC30511AAXX:5:85:944:517
meHOXC	SAM	GFF	89472	89492	.	-	.	mmu-miR-466i-5p;ROVE_1_FC30511AAXX:5:83:1850:1536
meHOXC	SAM	GFF	44115	44135	.	-	.	mmu-miR-466i-5p;ROVE_1_FC30511AAXX:5:40:1208:1269
meHOXD	SAM	GFF	62891	62914	.	-	.	ptr-miR-10b;ROVE_1_FC30511AAXX:5:11:1600:371
meHOXB	SAM	GFF	114239	114259	.	-	.	mmu-miR-466i-5p;ROVE_1_FC30511AAXX:5:45:424:878
meHOXD	SAM	GFF	62891	62913	.	-	.	ola-miR-10b;ROVE_1_FC30511AAXX:5:74:182:1542
meHOXC	SAM	GFF	36234	36254	.	-	.	mmu-miR-466i-5p;ROVE_1_FC30511AAXX:5:85:944:517
meHOXB	SAM	GFF	197558	197578	.	-	.	mmu-miR-466i-5p;ROVE_1_FC30511AAXX:5:40:1208:1269
meHOXC	SAM	GFF	16	36	.	-	.	mmu-miR-466i-5p;ROVE_1_FC30511AAXX:5:94:1731:905
meHOXD	SAM	GFF	41035	41055	.	-	.	mmu-miR-466i-5p;ROVE_1_FC30511AAXX:5:94:1731:905
meHOXD	SAM	GFF	62891	62914	.	-	.	mml-miR-10b;ROVE_1_FC30511AAXX:5:51:1514:53
meHOXC	SAM	GFF	34	54	.	-	.	mmu-miR-466i-5p;ROVE_1_FC30511AAXX:5:94:1731:905
meHOXC	SAM	GFF	62162	62182	.	-	.	mmu-miR-466i-5p;ROVE_1_FC30511AAXX:5:45:424:878
meHOXC	SAM	GFF	89492	89512	.	-	.	mmu-miR-466i-5p;ROVE_1_FC30511AAXX:5:45:424:878
meHOXD	SAM	GFF	14786	14806	.	-	.	mmu-miR-466i-5p;ROVE_1_FC30511AAXX:5:83:1850:1536
meHOXD	SAM	GFF	50925	50945	.	-	.	mmu-miR-466i-5p;ROVE_1_FC30511AAXX:5:94:1731:905
meHOXB	SAM	GFF	91891	91911	.	-	.	mmu-miR-466i-5p;ROVE_1_FC30511AAXX:5:83:1850:1536
meHOXC	SAM	GFF	62176	62196	.	-	.	mmu-miR-466i-5p;ROVE_1_FC30511AAXX:5:83:1850:1536
meHOXD	SAM	GFF	62891	62913	.	-	.	xtr-miR-10b;ROVE_1_FC30511AAXX:5:72:652:1317
meHOXB	SAM	GFF	91893	91913	.	-	.	mmu-miR-466i-5p;ROVE_1_FC30511AAXX:5:94:1731:905
meHOXD	SAM	GFF	62891	62914	.	-	.	ppy-miR-10b;ROVE_1_FC30511AAXX:5:37:1409:1856
meHOXD	SAM	GFF	62891	62914	.	-	.	ptr-miR-10b;ROVE_1_FC30511AAXX:5:83:1613:476
meHOXD	SAM	GFF	62891	62913	.	-	.	mne-miR-10b;ROVE_1_FC30511AAXX:5:64:861:1433
meHOXC	SAM	GFF	105596	105616	.	-	.	mmu-miR-466i-5p;ROVE_1_FC30511AAXX:5:45:424:878
meHOXD	SAM	GFF	62891	62914	.	-	.	mmu-miR-10b-5p;ROVE_1_FC30511AAXX:5:99:1573:933
meHOXC	SAM	GFF	62	82	.	-	.	mmu-miR-466i-5p;ROVE_1_FC30511AAXX:5:40:1208:1269
meHOXD	SAM	GFF	62891	62913	.	-	.	ppa-miR-10b;ROVE_1_FC30511AAXX:5:62:694:573
meHOXD	SAM	GFF	50929	50949	.	-	.	mmu-miR-466i-5p;ROVE_1_FC30511AAXX:5:19:724:1513
meHOXB	SAM	GFF	115441	115461	.	-	.	mmu-miR-466i-5p;ROVE_1_FC30511AAXX:5:94:1731:905
meHOXD	SAM	GFF	62893	62915	.	-	.	rno-miR-10b;ROVE_1_FC30511AAXX:5:57:1597:1179
meHOXC	SAM	GFF	105610	105630	.	-	.	mmu-miR-466i-5p;ROVE_1_FC30511AAXX:5:94:1731:905
meHOXC	SAM	GFF	36252	36272	.	-	.	mmu-miR-466i-5p;ROVE_1_FC30511AAXX:5:83:1850:1536
meHOXB	SAM	GFF	1319	1339	.	-	.	mmu-miR-466i-5p;ROVE_1_FC30511AAXX:5:94:1731:905
meHOXD	SAM	GFF	62891	62913	.	-	.	oan-miR-10b;ROVE_1_FC30511AAXX:5:94:1641:359
meHOXD	SAM	GFF	62891	62914	.	-	.	tni-miR-10b;ROVE_1_FC30511AAXX:5:90:691:1953
meHOXC	SAM	GFF	34	54	.	-	.	mmu-miR-466i-5p;ROVE_1_FC30511AAXX:5:85:944:517
meHOXC	SAM	GFF	105600	105620	.	-	.	mmu-miR-466i-5p;ROVE_1_FC30511AAXX:5:94:1731:905
meHOXB	SAM	GFF	99788	99808	.	-	.	mmu-miR-466i-5p;ROVE_1_FC30511AAXX:5:94:1731:905
meHOXB	SAM	GFF	1325	1345	.	-	.	mmu-miR-466i-5p;ROVE_1_FC30511AAXX:5:94:1731:905
meHOXC	SAM	GFF	36260	36280	.	-	.	mmu-miR-466i-5p;ROVE_1_FC30511AAXX:5:85:944:517
meHOXD	SAM	GFF	62891	62914	.	-	.	eca-miR-10b;ROVE_1_FC30511AAXX:5:62:1261:809
meHOXB	SAM	GFF	49778	49798	.	-	.	mmu-miR-466i-5p;ROVE_1_FC30511AAXX:5:45:424:878
meHOXC	SAM	GFF	36242	36262	.	-	.	mmu-miR-466i-5p;ROVE_1_FC30511AAXX:5:85:944:517
meHOXC	SAM	GFF	62168	62188	.	-	.	mmu-miR-466i-5p;ROVE_1_FC30511AAXX:5:85:944:517
meHOXC	SAM	GFF	44115	44135	.	-	.	mmu-miR-466i-5p;ROVE_1_FC30511AAXX:5:94:1731:905
meHOXB	SAM	GFF	168195	168217	.	-	.	lgi-miR-10;ROVE_1_FC30511AAXX:5:96:1675:883
meHOXC	SAM	GFF	89478	89498	.	-	.	mmu-miR-466i-5p;ROVE_1_FC30511AAXX:5:45:424:878
meHOXD	SAM	GFF	62891	62913	.	-	.	oan-miR-10b;ROVE_1_FC30511AAXX:5:37:1917:128
meHOXB	SAM	GFF	49760	49780	.	-	.	mmu-miR-466i-5p;ROVE_1_FC30511AAXX:5:45:424:878
meHOXB	SAM	GFF	168196	168217	.	-	.	bmo-miR-10;ROVE_1_FC30511AAXX:5:67:88:1575
meHOXB	SAM	GFF	1335	1355	.	-	.	mmu-miR-466i-5p;ROVE_1_FC30511AAXX:5:40:1208:1269
meHOXD	SAM	GFF	50893	50913	.	-	.	mmu-miR-466i-5p;ROVE_1_FC30511AAXX:5:85:944:517
meHOXC	SAM	GFF	22750	22770	.	-	.	mmu-miR-466i-5p;ROVE_1_FC30511AAXX:5:83:1850:1536
meHOXB	SAM	GFF	91891	91911	.	-	.	mmu-miR-466i-5p;ROVE_1_FC30511AAXX:5:40:1208:1269
meHOXD	SAM	GFF	50909	50929	.	-	.	mmu-miR-466i-5p;ROVE_1_FC30511AAXX:5:40:1208:1269
meHOXC	SAM	GFF	52667	52687	.	-	.	mmu-miR-466i-5p;ROVE_1_FC30511AAXX:5:45:424:878
meHOXB	SAM	GFF	126566	126586	.	-	.	mmu-miR-466i-5p;ROVE_1_FC30511AAXX:5:83:1850:1536
meHOXC	SAM	GFF	42	62	.	-	.	mmu-miR-466i-5p;ROVE_1_FC30511AAXX:5:85:944:517
meHOXD	SAM	GFF	62891	62914	.	-	.	ptr-miR-10b;ROVE_1_FC30511AAXX:5:57:1597:1179
meHOXB	SAM	GFF	114237	114257	.	-	.	mmu-miR-466i-5p;ROVE_1_FC30511AAXX:5:40:1208:1269
meHOXC	SAM	GFF	22740	22760	.	-	.	mmu-miR-466i-5p;ROVE_1_FC30511AAXX:5:83:1850:1536
meHOXB	SAM	GFF	1327	1347	.	-	.	mmu-miR-466i-5p;ROVE_1_FC30511AAXX:5:45:424:878
meHOXD	SAM	GFF	62891	62914	.	-	.	bta-miR-10b;ROVE_1_FC30511AAXX:5:63:1108:1533
meHOXD	SAM	GFF	89276	89296	.	-	.	mmu-miR-466i-5p;ROVE_1_FC30511AAXX:5:40:1208:1269
meHOXB	SAM	GFF	99802	99822	.	-	.	mmu-miR-466i-5p;ROVE_1_FC30511AAXX:5:45:424:878
meHOXC	SAM	GFF	18	38	.	-	.	mmu-miR-466i-5p;ROVE_1_FC30511AAXX:5:85:944:517
meHOXD	SAM	GFF	14780	14800	.	-	.	mmu-miR-466i-5p;ROVE_1_FC30511AAXX:5:94:1731:905
meHOXB	SAM	GFF	168196	168217	.	-	.	dpe-miR-10;ROVE_1_FC30511AAXX:5:75:422:1314
meHOXB	SAM	GFF	194281	194301	.	-	.	mmu-miR-466i-5p;ROVE_1_FC30511AAXX:5:45:424:878
meHOXD	SAM	GFF	62891	62914	.	-	.	mml-miR-10b;ROVE_1_FC30511AAXX:5:76:1669:141
meHOXC	SAM	GFF	44103	44123	.	-	.	mmu-miR-466i-5p;ROVE_1_FC30511AAXX:5:94:1731:905
meHOXB	SAM	GFF	115443	115463	.	-	.	mmu-miR-466i-5p;ROVE_1_FC30511AAXX:5:40:1208:1269
meHOXB	SAM	GFF	91871	91891	.	-	.	mmu-miR-466i-5p;ROVE_1_FC30511AAXX:5:40:1208:1269
meHOXB	SAM	GFF	126558	126578	.	-	.	mmu-miR-466i-5p;ROVE_1_FC30511AAXX:5:94:1731:905
meHOXB	SAM	GFF	114130	114150	.	-	.	mmu-miR-466i-5p;ROVE_1_FC30511AAXX:5:85:944:517
meHOXB	SAM	GFF	115560	115580	.	-	.	mmu-miR-466i-5p;ROVE_1_FC30511AAXX:5:45:424:878
meHOXB	SAM	GFF	91883	91903	.	-	.	mmu-miR-466i-5p;ROVE_1_FC30511AAXX:5:45:424:878
meHOXB	SAM	GFF	91893	91913	.	-	.	mmu-miR-466i-5p;ROVE_1_FC30511AAXX:5:40:1208:1269
meHOXD	SAM	GFF	62891	62913	.	-	.	ola-miR-10b;ROVE_1_FC30511AAXX:5:32:1480:756
meHOXB	SAM	GFF	1333	1353	.	-	.	mmu-miR-466i-5p;ROVE_1_FC30511AAXX:5:40:1208:1269
meHOXD	SAM	GFF	62891	62914	.	-	.	tni-miR-10b;ROVE_1_FC30511AAXX:5:37:1357:204
meHOXB	SAM	GFF	197564	197584	.	-	.	mmu-miR-466i-5p;ROVE_1_FC30511AAXX:5:40:1208:1269
meHOXC	SAM	GFF	22738	22758	.	-	.	mmu-miR-466i-5p;ROVE_1_FC30511AAXX:5:85:944:517
meHOXD	SAM	GFF	62893	62915	.	-	.	cfa-miR-10b;ROVE_1_FC30511AAXX:5:51:765:1961
meHOXC	SAM	GFF	36256	36276	.	-	.	mmu-miR-466i-5p;ROVE_1_FC30511AAXX:5:94:1731:905
meHOXB	SAM	GFF	102519	102539	.	-	.	mmu-miR-466i-5p;ROVE_1_FC30511AAXX:5:40:1208:1269
meHOXD	SAM	GFF	62891	62914	.	-	.	fru-miR-10b;ROVE_1_FC30511AAXX:5:76:846:376
meHOXD	SAM	GFF	62891	62913	.	-	.	gga-miR-10b;ROVE_1_FC30511AAXX:5:83:1139:1425
meHOXD	SAM	GFF	50911	50931	.	-	.	mmu-miR-466i-5p;ROVE_1_FC30511AAXX:5:45:424:878
meHOXB	SAM	GFF	1337	1357	.	-	.	mmu-miR-466i-5p;ROVE_1_FC30511AAXX:5:85:944:517
meHOXB	SAM	GFF	1315	1335	.	-	.	mmu-miR-466i-5p;ROVE_1_FC30511AAXX:5:40:1208:1269
meHOXD	SAM	GFF	41035	41055	.	-	.	mmu-miR-466i-5p;ROVE_1_FC30511AAXX:5:45:424:878
meHOXD	SAM	GFF	62891	62913	.	-	.	oan-miR-10b;ROVE_1_FC30511AAXX:5:61:1346:567
meHOXB	SAM	GFF	168196	168217	.	-	.	api-miR-10;ROVE_1_FC30511AAXX:5:72:209:623
meHOXB	SAM	GFF	1327	1347	.	-	.	mmu-miR-466i-5p;ROVE_1_FC30511AAXX:5:85:944:517
meHOXD	SAM	GFF	62891	62913	.	-	.	aca-miR-10b;ROVE_1_FC30511AAXX:5:71:1061:1754
meHOXD	SAM	GFF	50893	50913	.	-	.	mmu-miR-466i-5p;ROVE_1_FC30511AAXX:5:94:1731:905
meHOXB	SAM	GFF	114116	114136	.	-	.	mmu-miR-466i-5p;ROVE_1_FC30511AAXX:5:45:424:878
meHOXD	SAM	GFF	50895	50915	.	-	.	mmu-miR-466i-5p;ROVE_1_FC30511AAXX:5:83:1850:1536
meHOXC	SAM	GFF	105610	105630	.	-	.	mmu-miR-466i-5p;ROVE_1_FC30511AAXX:5:83:1850:1536
meHOXB	SAM	GFF	1303	1323	.	-	.	mmu-miR-466i-5p;ROVE_1_FC30511AAXX:5:85:944:517
meHOXD	SAM	GFF	62891	62914	.	-	.	ptr-miR-10b;ROVE_1_FC30511AAXX:5:32:999:1725
meHOXC	SAM	GFF	22732	22752	.	-	.	mmu-miR-466i-5p;ROVE_1_FC30511AAXX:5:94:1731:905
meHOXB	SAM	GFF	115455	115475	.	-	.	mmu-miR-466i-5p;ROVE_1_FC30511AAXX:5:94:1731:905
meHOXD	SAM	GFF	62891	62913	.	-	.	ola-miR-10b;ROVE_1_FC30511AAXX:5:62:1377:1293
meHOXC	SAM	GFF	44089	44109	.	-	.	mmu-miR-466i-5p;ROVE_1_FC30511AAXX:5:85:944:517
meHOXC	SAM	GFF	62170	62190	.	-	.	mmu-miR-466i-5p;ROVE_1_FC30511AAXX:5:85:944:517
meHOXD	SAM	GFF	14784	14804	.	-	.	mmu-miR-466i-5p;ROVE_1_FC30511AAXX:5:85:944:517
meHOXD	SAM	GFF	62891	62914	.	-	.	hsa-miR-10b-5p;ROVE_1_FC30511AAXX:5:67:212:959
meHOXB	SAM	GFF	194275	194295	.	-	.	mmu-miR-466i-5p;ROVE_1_FC30511AAXX:5:45:424:878
meHOXB	SAM	GFF	114138	114158	.	-	.	mmu-miR-466i-5p;ROVE_1_FC30511AAXX:5:40:1208:1269
meHOXC	SAM	GFF	44105	44125	.	-	.	mmu-miR-466i-5p;ROVE_1_FC30511AAXX:5:45:424:878
meHOXB	SAM	GFF	115445	115465	.	-	.	mmu-miR-466i-5p;ROVE_1_FC30511AAXX:5:40:1208:1269
meHOXC	SAM	GFF	36256	36276	.	-	.	mmu-miR-466i-5p;ROVE_1_FC30511AAXX:5:45:424:878
meHOXC	SAM	GFF	44087	44107	.	-	.	mmu-miR-466i-5p;ROVE_1_FC30511AAXX:5:45:424:878
meHOXB	SAM	GFF	194283	194303	.	-	.	mmu-miR-466i-5p;ROVE_1_FC30511AAXX:5:85:944:517
meHOXB	SAM	GFF	1321	1341	.	-	.	mmu-miR-466i-5p;ROVE_1_FC30511AAXX:5:85:944:517
meHOXB	SAM	GFF	115457	115477	.	-	.	mmu-miR-466i-5p;ROVE_1_FC30511AAXX:5:85:944:517
meHOXB	SAM	GFF	49760	49780	.	-	.	mmu-miR-466i-5p;ROVE_1_FC30511AAXX:5:45:424:878
meHOXA	SAM	GFF	6890	6910	.	-	.	mmu-miR-466i-5p;ROVE_1_FC30511AAXX:5:83:1850:1536
meHOXB	SAM	GFF	114112	114132	.	-	.	mmu-miR-466i-5p;ROVE_1_FC30511AAXX:5:85:944:517
meHOXB	SAM	GFF	1309	1329	.	-	.	mmu-miR-466i-5p;ROVE_1_FC30511AAXX:5:94:1731:905
meHOXB	SAM	GFF	115560	115580	.	-	.	mmu-miR-466i-5p;ROVE_1_FC30511AAXX:5:94:1731:905
meHOXC	SAM	GFF	44113	44133	.	-	.	mmu-miR-466i-5p;ROVE_1_FC30511AAXX:5:45:424:878
meHOXD	SAM	GFF	62891	62914	.	-	.	mmu-miR-10b-5p;ROVE_1_FC30511AAXX:5:75:1746:47
meHOXC	SAM	GFF	26	46	.	-	.	mmu-miR-466i-5p;ROVE_1_FC30511AAXX:5:85:944:517
meHOXD	SAM	GFF	62890	62913	.	-	.	mdo-miR-10b;ROVE_1_FC30511AAXX:5:64:1464:1769
meHOXB	SAM	GFF	49758	49778	.	-	.	mmu-miR-466i-5p;ROVE_1_FC30511AAXX:5:94:1731:905
meHOXB	SAM	GFF	168195	168218	.	-	.	age-miR-10a;ROVE_1_FC30511AAXX:5:73:1585:662
meHOXC	SAM	GFF	89484	89504	.	-	.	mmu-miR-466i-5p;ROVE_1_FC30511AAXX:5:94:1731:905
meHOXD	SAM	GFF	62891	62913	.	-	.	ggo-miR-10b;ROVE_1_FC30511AAXX:5:62:570:1138
meHOXC	SAM	GFF	22734	22754	.	-	.	mmu-miR-466i-5p;ROVE_1_FC30511AAXX:5:83:1850:1536
meHOXD	SAM	GFF	67010	67030	.	-	.	mmu-miR-466i-5p;ROVE_1_FC30511AAXX:5:85:944:517
meHOXB	SAM	GFF	99782	99802	.	-	.	mmu-miR-466i-5p;ROVE_1_FC30511AAXX:5:40:1208:1269
meHOXC	SAM	GFF	44131	44151	.	-	.	mmu-miR-466i-5p;ROVE_1_FC30511AAXX:5:45:424:878
meHOXC	SAM	GFF	62168	62188	.	-	.	mmu-miR-466i-5p;ROVE_1_FC30511AAXX:5:40:1208:1269
meHOXC	SAM	GFF	130520	130540	.	-	.	mmu-miR-466i-5p;ROVE_1_FC30511AAXX:5:45:424:878
meHOXA	SAM	GFF	13082	13102	.	-	.	mmu-miR-466i-5p;ROVE_1_FC30511AAXX:5:45:424:878
meHOXC	SAM	GFF	64	84	.	-	.	mmu-miR-466i-5p;ROVE_1_FC30511AAXX:5:85:944:517
meHOXC	SAM	GFF	89498	89518	.	-	.	mmu-miR-466i-5p;ROVE_1_FC30511AAXX:5:83:1850:1536
meHOXB	SAM	GFF	49776	49796	.	-	.	mmu-miR-466i-5p;ROVE_1_FC30511AAXX:5:45:424:878
meHOXD	SAM	GFF	14790	14810	.	-	.	mmu-miR-466i-5p;ROVE_1_FC30511AAXX:5:85:944:517
meHOXA	SAM	GFF	6884	6904	.	-	.	mmu-miR-466i-5p;ROVE_1_FC30511AAXX:5:83:1850:1536
meHOXB	SAM	GFF	67166	67186	.	-	.	mmu-miR-466i-5p;ROVE_1_FC30511AAXX:5:45:424:878
meHOXB	SAM	GFF	79919	79939	.	-	.	mmu-miR-466i-5p;ROVE_1_FC30511AAXX:5:40:1208:1269
meHOXD	SAM	GFF	62891	62913	.	-	.	ssc-miR-10b;ROVE_1_FC30511AAXX:5:63:1745:1875
meHOXB	SAM	GFF	194275	194295	.	-	.	mmu-miR-466i-5p;ROVE_1_FC30511AAXX:5:83:1850:1536
meHOXB	SAM	GFF	126556	126576	.	-	.	mmu-miR-466i-5p;ROVE_1_FC30511AAXX:5:40:1208:1269
meHOXB	SAM	GFF	49766	49786	.	-	.	mmu-miR-466i-5p;ROVE_1_FC30511AAXX:5:94:1731:905
meHOXB	SAM	GFF	194267	194287	.	-	.	mmu-miR-466i-5p;ROVE_1_FC30511AAXX:5:40:1208:1269
meHOXD	SAM	GFF	62891	62914	.	-	.	bta-miR-10b;ROVE_1_FC30511AAXX:5:64:1839:1702
meHOXC	SAM	GFF	41789	41809	.	-	.	mmu-miR-466i-5p;ROVE_1_FC30511AAXX:5:40:1208:1269
meHOXD	SAM	GFF	67010	67030	.	-	.	mmu-miR-466i-5p;ROVE_1_FC30511AAXX:5:83:1850:1536
meHOXD	SAM	GFF	50839	50859	.	-	.	mmu-miR-466i-5p;ROVE_1_FC30511AAXX:5:83:1850:1536
meHOXA	SAM	GFF	6896	6916	.	-	.	mmu-miR-466i-5p;ROVE_1_FC30511AAXX:5:85:944:517
meHOXB	SAM	GFF	79903	79923	.	-	.	mmu-miR-466i-5p;ROVE_1_FC30511AAXX:5:40:1208:1269
meHOXC	SAM	GFF	43998	44018	.	-	.	mmu-miR-466i-5p;ROVE_1_FC30511AAXX:5:45:424:878
meHOXA	SAM	GFF	43851	43871	.	-	.	mmu-miR-466i-5p;ROVE_1_FC30511AAXX:5:83:1850:1536
meHOXB	SAM	GFF	115554	115574	.	-	.	mmu-miR-466i-5p;ROVE_1_FC30511AAXX:5:94:1731:905
meHOXC	SAM	GFF	8	28	.	-	.	mmu-miR-466i-5p;ROVE_1_FC30511AAXX:5:45:424:878
meHOXB	SAM	GFF	41275	41295	.	-	.	mmu-miR-466i-5p;ROVE_1_FC30511AAXX:5:45:424:878
meHOXB	SAM	GFF	115554	115574	.	-	.	mmu-miR-466i-5p;ROVE_1_FC30511AAXX:5:45:424:878
meHOXC	SAM	GFF	36270	36290	.	-	.	mmu-miR-466i-5p;ROVE_1_FC30511AAXX:5:45:424:878
meHOXC	SAM	GFF	62182	62202	.	-	.	mmu-miR-466i-5p;ROVE_1_FC30511AAXX:5:83:1850:1536
meHOXB	SAM	GFF	115562	115582	.	-	.	mmu-miR-466i-5p;ROVE_1_FC30511AAXX:5:45:424:878
meHOXD	SAM	GFF	62891	62913	.	-	.	mne-miR-10b;ROVE_1_FC30511AAXX:5:77:1473:913
meHOXC	SAM	GFF	44103	44123	.	-	.	mmu-miR-466i-5p;ROVE_1_FC30511AAXX:5:83:1850:1536
meHOXC	SAM	GFF	36248	36268	.	-	.	mmu-miR-466i-5p;ROVE_1_FC30511AAXX:5:94:1731:905
meHOXC	SAM	GFF	24	44	.	-	.	mmu-miR-466i-5p;ROVE_1_FC30511AAXX:5:40:1208:1269
meHOXB	SAM	GFF	168196	168217	.	-	.	dgr-miR-10;ROVE_1_FC30511AAXX:5:67:88:1575
meHOXA	SAM	GFF	13084	13104	.	-	.	mmu-miR-466i-5p;ROVE_1_FC30511AAXX:5:85:944:517
meHOXB	SAM	GFF	102513	102533	.	-	.	mmu-miR-466i-5p;ROVE_1_FC30511AAXX:5:40:1208:1269
meHOXA	SAM	GFF	6896	6916	.	-	.	mmu-miR-466i-5p;ROVE_1_FC30511AAXX:5:83:1850:1536
meHOXB	SAM	GFF	115445	115465	.	-	.	mmu-miR-466i-5p;ROVE_1_FC30511AAXX:5:40:1208:1269
meHOXD	SAM	GFF	62891	62914	.	-	.	mml-miR-10b;ROVE_1_FC30511AAXX:5:72:652:1317
meHOXD	SAM	GFF	62891	62913	.	-	.	tgu-miR-10a;ROVE_1_FC30511AAXX:5:74:885:1418
meHOXC	SAM	GFF	105614	105634	.	-	.	mmu-miR-466i-5p;ROVE_1_FC30511AAXX:5:94:1731:905
meHOXC	SAM	GFF	89482	89502	.	-	.	mmu-miR-466i-5p;ROVE_1_FC30511AAXX:5:94:1731:905
meHOXC	SAM	GFF	58	78	.	-	.	mmu-miR-466i-5p;ROVE_1_FC30511AAXX:5:45:424:878
meHOXC	SAM	GFF	89492	89512	.	-	.	mmu-miR-466i-5p;ROVE_1_FC30511AAXX:5:83:1850:1536
meHOXD	SAM	GFF	62891	62913	.	-	.	xtr-miR-10b;ROVE_1_FC30511AAXX:5:63:1772:989
meHOXD	SAM	GFF	89260	89280	.	-	.	mmu-miR-466i-5p;ROVE_1_FC30511AAXX:5:40:1208:1269
meHOXC	SAM	GFF	62168	62188	.	-	.	mmu-miR-466i-5p;ROVE_1_FC30511AAXX:5:94:1731:905
meHOXC	SAM	GFF	44131	44151	.	-	.	mmu-miR-466i-5p;ROVE_1_FC30511AAXX:5:45:424:878
meHOXC	SAM	GFF	22750	22770	.	-	.	mmu-miR-466i-5p;ROVE_1_FC30511AAXX:5:94:1731:905
meHOXC	SAM	GFF	30	50	.	-	.	mmu-miR-466i-5p;ROVE_1_FC30511AAXX:5:85:944:517
meHOXC	SAM	GFF	105622	105642	.	-	.	mmu-miR-466i-5p;ROVE_1_FC30511AAXX:5:94:1731:905
meHOXC	SAM	GFF	105618	105638	.	-	.	mmu-miR-466i-5p;ROVE_1_FC30511AAXX:5:40:1208:1269
meHOXD	SAM	GFF	62891	62913	.	-	.	ggo-miR-10b;ROVE_1_FC30511AAXX:5:62:694:573
meHOXB	SAM	GFF	114114	114134	.	-	.	mmu-miR-466i-5p;ROVE_1_FC30511AAXX:5:83:1850:1536
meHOXC	SAM	GFF	22748	22768	.	-	.	mmu-miR-466i-5p;ROVE_1_FC30511AAXX:5:85:944:517
meHOXD	SAM	GFF	62891	62914	.	-	.	tni-miR-10b;ROVE_1_FC30511AAXX:5:75:889:1649
meHOXB	SAM	GFF	168195	168218	.	-	.	age-miR-10a;ROVE_1_FC30511AAXX:5:32:1301:2025
meHOXA	SAM	GFF	107311	107331	.	-	.	mmu-miR-466i-5p;ROVE_1_FC30511AAXX:5:94:1731:905
meHOXB	SAM	GFF	79913	79933	.	-	.	mmu-miR-466i-5p;ROVE_1_FC30511AAXX:5:40:1208:1269
meHOXC	SAM	GFF	36248	36268	.	-	.	mmu-miR-466i-5p;ROVE_1_FC30511AAXX:5:83:1850:1536
meHOXD	SAM	GFF	62891	62914	.	-	.	hsa-miR-10b-5p;ROVE_1_FC30511AAXX:5:45:1558:107
meHOXD	SAM	GFF	62891	62913	.	-	.	ppa-miR-10b;ROVE_1_FC30511AAXX:5:72:746:1972
meHOXC	SAM	GFF	22	42	.	-	.	mmu-miR-466i-5p;ROVE_1_FC30511AAXX:5:85:944:517
meHOXD	SAM	GFF	62891	62913	.	-	.	tgu-miR-10a;ROVE_1_FC30511AAXX:5:95:1557:487
meHOXD	SAM	GFF	50903	50923	.	-	.	mmu-miR-466i-5p;ROVE_1_FC30511AAXX:5:94:1731:905
meHOXD	SAM	GFF	67006	67026	.	-	.	mmu-miR-466i-5p;ROVE_1_FC30511AAXX:5:94:1731:905
meHOXB	SAM	GFF	67160	67180	.	-	.	mmu-miR-466i-5p;ROVE_1_FC30511AAXX:5:40:1208:1269
meHOXB	SAM	GFF	115558	115578	.	-	.	mmu-miR-466i-5p;ROVE_1_FC30511AAXX:5:45:424:878
meHOXD	SAM	GFF	62891	62914	.	-	.	eca-miR-10b;ROVE_1_FC30511AAXX:5:64:1214:63
meHOXC	SAM	GFF	43988	44008	.	-	.	mmu-miR-466i-5p;ROVE_1_FC30511AAXX:5:40:1208:1269
meHOXC	SAM	GFF	36246	36266	.	-	.	mmu-miR-466i-5p;ROVE_1_FC30511AAXX:5:83:1850:1536
meHOXC	SAM	GFF	62174	62194	.	-	.	mmu-miR-466i-5p;ROVE_1_FC30511AAXX:5:83:1850:1536
meHOXD	SAM	GFF	41049	41069	.	-	.	mmu-miR-466i-5p;ROVE_1_FC30511AAXX:5:45:424:878
meHOXB	SAM	GFF	115570	115590	.	-	.	mmu-miR-466i-5p;ROVE_1_FC30511AAXX:5:94:1731:905
meHOXB	SAM	GFF	49774	49794	.	-	.	mmu-miR-466i-5p;ROVE_1_FC30511AAXX:5:45:424:878
meHOXD	SAM	GFF	62891	62913	.	-	.	ssc-miR-10b;ROVE_1_FC30511AAXX:5:74:700:2028
meHOXD	SAM	GFF	62891	62914	.	-	.	bta-miR-10b;ROVE_1_FC30511AAXX:5:32:871:78
meHOXC	SAM	GFF	44123	44143	.	-	.	mmu-miR-466i-5p;ROVE_1_FC30511AAXX:5:83:1850:1536
meHOXD	SAM	GFF	62891	62914	.	-	.	dre-miR-10b;ROVE_1_FC30511AAXX:5:76:1518:1058
meHOXD	SAM	GFF	62893	62915	.	-	.	rno-miR-10b;ROVE_1_FC30511AAXX:5:76:1232:1367
meHOXC	SAM	GFF	36272	36292	.	-	.	mmu-miR-466i-5p;ROVE_1_FC30511AAXX:5:85:944:517
meHOXC	SAM	GFF	64	84	.	-	.	mmu-miR-466i-5p;ROVE_1_FC30511AAXX:5:45:424:878
meHOXD	SAM	GFF	62891	62913	.	-	.	ggo-miR-10b;ROVE_1_FC30511AAXX:5:71:1498:50
meHOXD	SAM	GFF	50903	50923	.	-	.	mmu-miR-466i-5p;ROVE_1_FC30511AAXX:5:85:944:517
meHOXD	SAM	GFF	41035	41055	.	-	.	mmu-miR-466i-5p;ROVE_1_FC30511AAXX:5:85:944:517
meHOXC	SAM	GFF	44105	44125	.	-	.	mmu-miR-466i-5p;ROVE_1_FC30511AAXX:5:83:1850:1536
meHOXD	SAM	GFF	14782	14802	.	-	.	mmu-miR-466i-5p;ROVE_1_FC30511AAXX:5:94:1731:905
meHOXB	SAM	GFF	67156	67176	.	-	.	mmu-miR-466i-5p;ROVE_1_FC30511AAXX:5:94:1731:905
meHOXD	SAM	GFF	62891	62914	.	-	.	fru-miR-10b;ROVE_1_FC30511AAXX:5:71:529:494
meHOXD	SAM	GFF	62891	62913	.	-	.	gga-miR-10b;ROVE_1_FC30511AAXX:5:71:699:954
meHOXC	SAM	GFF	44	64	.	-	.	mmu-miR-466i-5p;ROVE_1_FC30511AAXX:5:83:1850:1536
meHOXB	SAM	GFF	168618	168638	.	-	.	mmu-miR-466i-5p;ROVE_1_FC30511AAXX:5:45:424:878
meHOXB	SAM	GFF	91861	91881	.	-	.	mmu-miR-466i-5p;ROVE_1_FC30511AAXX:5:83:1850:1536
meHOXD	SAM	GFF	41041	41061	.	-	.	mmu-miR-466i-5p;ROVE_1_FC30511AAXX:5:45:424:878
meHOXD	SAM	GFF	62891	62913	.	-	.	xtr-miR-10b;ROVE_1_FC30511AAXX:5:82:553:648
meHOXD	SAM	GFF	50907	50927	.	-	.	mmu-miR-466i-5p;ROVE_1_FC30511AAXX:5:94:1731:905
meHOXB	SAM	GFF	41279	41299	.	-	.	mmu-miR-466i-5p;ROVE_1_FC30511AAXX:5:45:424:878
meHOXB	SAM	GFF	168195	168213	.	-	.	sha-miR-10a;ROVE_1_FC30511AAXX:5:3:684:2010
meHOXC	SAM	GFF	44113	44133	.	-	.	mmu-miR-466i-5p;ROVE_1_FC30511AAXX:5:94:1731:905
meHOXC	SAM	GFF	38	58	.	-	.	mmu-miR-466i-5p;ROVE_1_FC30511AAXX:5:40:1208:1269
meHOXA	SAM	GFF	6898	6918	.	-	.	mmu-miR-466i-5p;ROVE_1_FC30511AAXX:5:40:1208:1269
meHOXD	SAM	GFF	62891	62914	.	-	.	mmu-miR-10b-5p;ROVE_1_FC30511AAXX:5:32:125:1249
meHOXB	SAM	GFF	79921	79941	.	-	.	mmu-miR-466i-5p;ROVE_1_FC30511AAXX:5:83:1850:1536
meHOXC	SAM	GFF	44113	44133	.	-	.	mmu-miR-466i-5p;ROVE_1_FC30511AAXX:5:45:424:878
meHOXB	SAM	GFF	91875	91895	.	-	.	mmu-miR-466i-5p;ROVE_1_FC30511AAXX:5:94:1731:905
meHOXD	SAM	GFF	62893	62915	.	-	.	rno-miR-10b;ROVE_1_FC30511AAXX:5:18:1223:220
meHOXC	SAM	GFF	44	64	.	-	.	mmu-miR-466i-5p;ROVE_1_FC30511AAXX:5:85:944:517
meHOXC	SAM	GFF	36248	36268	.	-	.	mmu-miR-466i-5p;ROVE_1_FC30511AAXX:5:40:1208:1269
meHOXC	SAM	GFF	43984	44004	.	-	.	mmu-miR-466i-5p;ROVE_1_FC30511AAXX:5:85:944:517
meHOXB	SAM	GFF	49754	49774	.	-	.	mmu-miR-466i-5p;ROVE_1_FC30511AAXX:5:40:1208:1269
meHOXD	SAM	GFF	14780	14800	.	-	.	mmu-miR-466i-5p;ROVE_1_FC30511AAXX:5:85:944:517
meHOXB	SAM	GFF	67180	67200	.	-	.	mmu-miR-466i-5p;ROVE_1_FC30511AAXX:5:45:424:878
meHOXD	SAM	GFF	89264	89284	.	-	.	mmu-miR-466i-5p;ROVE_1_FC30511AAXX:5:40:1208:1269
meHOXC	SAM	GFF	130530	130550	.	-	.	mmu-miR-466i-5p;ROVE_1_FC30511AAXX:5:94:1731:905
meHOXD	SAM	GFF	41037	41057	.	-	.	mmu-miR-466i-5p;ROVE_1_FC30511AAXX:5:83:1850:1536
meHOXD	SAM	GFF	64760	64780	.	-	.	mmu-miR-466i-5p;ROVE_1_FC30511AAXX:5:83:1850:1536
meHOXB	SAM	GFF	1301	1321	.	-	.	mmu-miR-466i-5p;ROVE_1_FC30511AAXX:5:40:1208:1269
meHOXD	SAM	GFF	62891	62914	.	-	.	bta-miR-10b;ROVE_1_FC30511AAXX:5:62:1622:895
meHOXD	SAM	GFF	14794	14814	.	-	.	mmu-miR-466i-5p;ROVE_1_FC30511AAXX:5:83:1850:1536
meHOXC	SAM	GFF	105602	105622	.	-	.	mmu-miR-466i-5p;ROVE_1_FC30511AAXX:5:83:1850:1536
meHOXB	SAM	GFF	79909	79929	.	-	.	mmu-miR-466i-5p;ROVE_1_FC30511AAXX:5:83:1850:1536
meHOXB	SAM	GFF	91895	91915	.	-	.	mmu-miR-466i-5p;ROVE_1_FC30511AAXX:5:83:1850:1536
meHOXD	SAM	GFF	37389	37409	.	-	.	mmu-miR-466i-5p;ROVE_1_FC30511AAXX:5:94:1731:905
meHOXC	SAM	GFF	44135	44155	.	-	.	mmu-miR-466i-5p;ROVE_1_FC30511AAXX:5:83:1850:1536
meHOXC	SAM	GFF	62184	62204	.	-	.	mmu-miR-466i-5p;ROVE_1_FC30511AAXX:5:83:1850:1536
meHOXC	SAM	GFF	44123	44143	.	-	.	mmu-miR-466i-5p;ROVE_1_FC30511AAXX:5:40:1208:1269
meHOXB	SAM	GFF	194275	194295	.	-	.	mmu-miR-466i-5p;ROVE_1_FC30511AAXX:5:45:424:878
meHOXD	SAM	GFF	62893	62915	.	-	.	cfa-miR-10b;ROVE_1_FC30511AAXX:5:74:237:1313
meHOXD	SAM	GFF	89254	89274	.	-	.	mmu-miR-466i-5p;ROVE_1_FC30511AAXX:5:40:1208:1269
meHOXB	SAM	GFF	168196	168217	.	-	.	dpe-miR-10;ROVE_1_FC30511AAXX:5:63:1303:925
meHOXD	SAM	GFF	62891	62914	.	-	.	mml-miR-10b;ROVE_1_FC30511AAXX:5:57:968:2023
meHOXD	SAM	GFF	50911	50931	.	-	.	mmu-miR-466i-5p;ROVE_1_FC30511AAXX:5:45:424:878
meHOXB	SAM	GFF	102519	102539	.	-	.	mmu-miR-466i-5p;ROVE_1_FC30511AAXX:5:83:1850:1536
meHOXB	SAM	GFF	91871	91891	.	-	.	mmu-miR-466i-5p;ROVE_1_FC30511AAXX:5:40:1208:1269
meHOXD	SAM	GFF	62891	62909	.	-	.	sha-miR-10b;ROVE_1_FC30511AAXX:5:94:1509:1754
meHOXA	SAM	GFF	13076	13096	.	-	.	mmu-miR-466i-5p;ROVE_1_FC30511AAXX:5:94:1731:905
meHOXD	SAM	GFF	62891	62913	.	-	.	xtr-miR-10b;ROVE_1_FC30511AAXX:5:74:766:1770
meHOXC	SAM	GFF	52671	52691	.	-	.	mmu-miR-466i-5p;ROVE_1_FC30511AAXX:5:40:1208:1269
meHOXC	SAM	GFF	36258	36278	.	-	.	mmu-miR-466i-5p;ROVE_1_FC30511AAXX:5:40:1208:1269
meHOXB	SAM	GFF	168195	168217	.	-	.	gga-miR-10a;ROVE_1_FC30511AAXX:5:75:422:1314
meHOXA	SAM	GFF	43853	43873	.	-	.	mmu-miR-466i-5p;ROVE_1_FC30511AAXX:5:83:1850:1536
meHOXB	SAM	GFF	79905	79925	.	-	.	mmu-miR-466i-5p;ROVE_1_FC30511AAXX:5:40:1208:1269
meHOXD	SAM	GFF	67012	67032	.	-	.	mmu-miR-466i-5p;ROVE_1_FC30511AAXX:5:40:1208:1269
meHOXD	SAM	GFF	62891	62913	.	-	.	ggo-miR-10b;ROVE_1_FC30511AAXX:5:77:1473:913
meHOXD	SAM	GFF	62891	62913	.	-	.	oan-miR-10b;ROVE_1_FC30511AAXX:5:44:534:2036
meHOXC	SAM	GFF	44103	44123	.	-	.	mmu-miR-466i-5p;ROVE_1_FC30511AAXX:5:40:1208:1269
meHOXD	SAM	GFF	62891	62914	.	-	.	ppy-miR-10b;ROVE_1_FC30511AAXX:5:82:553:648
meHOXC	SAM	GFF	50	70	.	-	.	mmu-miR-466i-5p;ROVE_1_FC30511AAXX:5:40:1208:1269
meHOXA	SAM	GFF	74258	74278	.	-	.	mmu-miR-466i-5p;ROVE_1_FC30511AAXX:5:45:424:878
meHOXD	SAM	GFF	62891	62914	.	-	.	tni-miR-10b;ROVE_1_FC30511AAXX:5:64:1636:1967
meHOXC	SAM	GFF	44002	44022	.	-	.	mmu-miR-466i-5p;ROVE_1_FC30511AAXX:5:45:424:878
meHOXC	SAM	GFF	62180	62200	.	-	.	mmu-miR-466i-5p;ROVE_1_FC30511AAXX:5:94:1731:905
meHOXC	SAM	GFF	42	62	.	-	.	mmu-miR-466i-5p;ROVE_1_FC30511AAXX:5:94:1731:905
meHOXD	SAM	GFF	62891	62914	.	-	.	dre-miR-10b;ROVE_1_FC30511AAXX:5:51:1514:53
meHOXB	SAM	GFF	194291	194311	.	-	.	mmu-miR-466i-5p;ROVE_1_FC30511AAXX:5:40:1208:1269
meHOXC	SAM	GFF	22742	22762	.	-	.	mmu-miR-466i-5p;ROVE_1_FC30511AAXX:5:45:424:878
meHOXD	SAM	GFF	62893	62915	.	-	.	rno-miR-10b;ROVE_1_FC30511AAXX:5:62:1146:1986
meHOXC	SAM	GFF	70274	70294	.	-	.	mmu-miR-466i-5p;ROVE_1_FC30511AAXX:5:83:1850:1536
meHOXC	SAM	GFF	36272	36292	.	-	.	mmu-miR-466i-5p;ROVE_1_FC30511AAXX:5:94:1731:905
meHOXB	SAM	GFF	67162	67182	.	-	.	mmu-miR-466i-5p;ROVE_1_FC30511AAXX:5:94:1731:905
meHOXB	SAM	GFF	67180	67200	.	-	.	mmu-miR-466i-5p;ROVE_1_FC30511AAXX:5:83:1850:1536
meHOXD	SAM	GFF	62891	62913	.	-	.	oan-miR-10b;ROVE_1_FC30511AAXX:5:99:1587:113
meHOXC	SAM	GFF	130526	130546	.	-	.	mmu-miR-466i-5p;ROVE_1_FC30511AAXX:5:45:424:878
meHOXB	SAM	GFF	1311	1331	.	-	.	mmu-miR-466i-5p;ROVE_1_FC30511AAXX:5:40:1208:1269
meHOXC	SAM	GFF	36246	36266	.	-	.	mmu-miR-466i-5p;ROVE_1_FC30511AAXX:5:83:1850:1536
meHOXD	SAM	GFF	89256	89276	.	-	.	mmu-miR-466i-5p;ROVE_1_FC30511AAXX:5:83:1850:1536
meHOXC	SAM	GFF	36272	36292	.	-	.	mmu-miR-466i-5p;ROVE_1_FC30511AAXX:5:83:1850:1536
meHOXD	SAM	GFF	89270	89290	.	-	.	mmu-miR-466i-5p;ROVE_1_FC30511AAXX:5:94:1731:905
meHOXD	SAM	GFF	41037	41057	.	-	.	mmu-miR-466i-5p;ROVE_1_FC30511AAXX:5:45:424:878
meHOXB	SAM	GFF	99800	99820	.	-	.	mmu-miR-466i-5p;ROVE_1_FC30511AAXX:5:45:424:878
meHOXD	SAM	GFF	62891	62913	.	-	.	gga-miR-10b;ROVE_1_FC30511AAXX:5:99:1746:594
meHOXD	SAM	GFF	62891	62913	.	-	.	xtr-miR-10b;ROVE_1_FC30511AAXX:5:18:380:314
meHOXB	SAM	GFF	197572	197592	.	-	.	mmu-miR-466i-5p;ROVE_1_FC30511AAXX:5:85:944:517
meHOXB	SAM	GFF	197558	197578	.	-	.	mmu-miR-466i-5p;ROVE_1_FC30511AAXX:5:85:944:517
meHOXD	SAM	GFF	67004	67024	.	-	.	mmu-miR-466i-5p;ROVE_1_FC30511AAXX:5:40:1208:1269
meHOXB	SAM	GFF	1335	1355	.	-	.	mmu-miR-466i-5p;ROVE_1_FC30511AAXX:5:94:1731:905
meHOXB	SAM	GFF	102507	102527	.	-	.	mmu-miR-466i-5p;ROVE_1_FC30511AAXX:5:85:944:517
meHOXD	SAM	GFF	62891	62914	.	-	.	ptr-miR-10b;ROVE_1_FC30511AAXX:5:62:1146:1986
meHOXD	SAM	GFF	62891	62913	.	-	.	ssc-miR-10b;ROVE_1_FC30511AAXX:5:74:999:1336
meHOXC	SAM	GFF	44139	44159	.	-	.	mmu-miR-466i-5p;ROVE_1_FC30511AAXX:5:45:424:878
meHOXB	SAM	GFF	114126	114146	.	-	.	mmu-miR-466i-5p;ROVE_1_FC30511AAXX:5:94:1731:905
meHOXB	SAM	GFF	99802	99822	.	-	.	mmu-miR-466i-5p;ROVE_1_FC30511AAXX:5:45:424:878
meHOXB	SAM	GFF	194291	194311	.	-	.	mmu-miR-466i-5p;ROVE_1_FC30511AAXX:5:85:944:517
meHOXC	SAM	GFF	24	44	.	-	.	mmu-miR-466i-5p;ROVE_1_FC30511AAXX:5:83:1850:1536
meHOXD	SAM	GFF	89266	89286	.	-	.	mmu-miR-466i-5p;ROVE_1_FC30511AAXX:5:45:424:878
meHOXD	SAM	GFF	67014	67034	.	-	.	mmu-miR-466i-5p;ROVE_1_FC30511AAXX:5:45:424:878
meHOXC	SAM	GFF	22744	22764	.	-	.	mmu-miR-466i-5p;ROVE_1_FC30511AAXX:5:45:424:878
meHOXD	SAM	GFF	62891	62914	.	-	.	mml-miR-10b;ROVE_1_FC30511AAXX:5:77:1473:913
meHOXC	SAM	GFF	44103	44123	.	-	.	mmu-miR-466i-5p;ROVE_1_FC30511AAXX:5:94:1731:905
meHOXD	SAM	GFF	89258	89278	.	-	.	mmu-miR-466i-5p;ROVE_1_FC30511AAXX:5:94:1731:905
meHOXB	SAM	GFF	1301	1321	.	-	.	mmu-miR-466i-5p;ROVE_1_FC30511AAXX:5:94:1731:905
meHOXC	SAM	GFF	32	52	.	-	.	mmu-miR-466i-5p;ROVE_1_FC30511AAXX:5:83:1850:1536
meHOXD	SAM	GFF	62891	62914	.	-	.	eca-miR-10b;ROVE_1_FC30511AAXX:5:5:1486:1661
meHOXB	SAM	GFF	49752	49772	.	-	.	mmu-miR-466i-5p;ROVE_1_FC30511AAXX:5:94:1731:905
meHOXC	SAM	GFF	36242	36262	.	-	.	mmu-miR-466i-5p;ROVE_1_FC30511AAXX:5:83:1850:1536
meHOXC	SAM	GFF	105610	105630	.	-	.	mmu-miR-466i-5p;ROVE_1_FC30511AAXX:5:40:1208:1269
meHOXD	SAM	GFF	14772	14792	.	-	.	mmu-miR-466i-5p;ROVE_1_FC30511AAXX:5:94:1731:905
meHOXD	SAM	GFF	89268	89288	.	-	.	mmu-miR-466i-5p;ROVE_1_FC30511AAXX:5:45:424:878
meHOXD	SAM	GFF	62891	62914	.	-	.	dre-miR-10b;ROVE_1_FC30511AAXX:5:4:1867:79
meHOXC	SAM	GFF	34	54	.	-	.	mmu-miR-466i-5p;ROVE_1_FC30511AAXX:5:83:1850:1536
meHOXB	SAM	GFF	168195	168218	.	-	.	ppa-miR-10a;ROVE_1_FC30511AAXX:5:96:1675:883
meHOXD	SAM	GFF	62893	62915	.	-	.	cfa-miR-10b;ROVE_1_FC30511AAXX:5:53:1475:1420
meHOXB	SAM	GFF	67168	67188	.	-	.	mmu-miR-466i-5p;ROVE_1_FC30511AAXX:5:85:944:517
meHOXB	SAM	GFF	168195	168218	.	-	.	mmu-miR-10a-5p;ROVE_1_FC30511AAXX:5:75:422:1314
meHOXB	SAM	GFF	49762	49782	.	-	.	mmu-miR-466i-5p;ROVE_1_FC30511AAXX:5:45:424:878
meHOXD	SAM	GFF	89262	89282	.	-	.	mmu-miR-466i-5p;ROVE_1_FC30511AAXX:5:40:1208:1269
meHOXC	SAM	GFF	32	52	.	-	.	mmu-miR-466i-5p;ROVE_1_FC30511AAXX:5:85:944:517
meHOXD	SAM	GFF	62891	62914	.	-	.	mml-miR-10b;ROVE_1_FC30511AAXX:5:42:189:1068
meHOXD	SAM	GFF	50909	50929	.	-	.	mmu-miR-466i-5p;ROVE_1_FC30511AAXX:5:85:944:517
meHOXC	SAM	GFF	44002	44022	.	-	.	mmu-miR-466i-5p;ROVE_1_FC30511AAXX:5:83:1850:1536
meHOXC	SAM	GFF	40	60	.	-	.	mmu-miR-466i-5p;ROVE_1_FC30511AAXX:5:83:1850:1536
meHOXD	SAM	GFF	62891	62913	.	-	.	aca-miR-10b;ROVE_1_FC30511AAXX:5:73:298:182
meHOXC	SAM	GFF	16	36	.	-	.	mmu-miR-466i-5p;ROVE_1_FC30511AAXX:5:40:1208:1269
meHOXC	SAM	GFF	36244	36264	.	-	.	mmu-miR-466i-5p;ROVE_1_FC30511AAXX:5:94:1731:905
meHOXC	SAM	GFF	130518	130538	.	-	.	mmu-miR-466i-5p;ROVE_1_FC30511AAXX:5:94:1731:905
meHOXB	SAM	GFF	114245	114265	.	-	.	mmu-miR-466i-5p;ROVE_1_FC30511AAXX:5:94:1731:905
meHOXB	SAM	GFF	1337	1357	.	-	.	mmu-miR-466i-5p;ROVE_1_FC30511AAXX:5:83:1850:1536
meHOXB	SAM	GFF	126556	126576	.	-	.	mmu-miR-466i-5p;ROVE_1_FC30511AAXX:5:45:424:878
meHOXD	SAM	GFF	64750	64770	.	-	.	mmu-miR-466i-5p;ROVE_1_FC30511AAXX:5:45:424:878
meHOXD	SAM	GFF	62891	62913	.	-	.	ola-miR-10b;ROVE_1_FC30511AAXX:5:64:433:1965
meHOXB	SAM	GFF	115447	115467	.	-	.	mmu-miR-466i-5p;ROVE_1_FC30511AAXX:5:45:424:878
meHOXC	SAM	GFF	62170	62190	.	-	.	mmu-miR-466i-5p;ROVE_1_FC30511AAXX:5:85:944:517
meHOXD	SAM	GFF	62891	62914	.	-	.	hsa-miR-10b-5p;ROVE_1_FC30511AAXX:5:71:1547:1331
meHOXC	SAM	GFF	44129	44149	.	-	.	mmu-miR-466i-5p;ROVE_1_FC30511AAXX:5:83:1850:1536
meHOXB	SAM	GFF	194293	194313	.	-	.	mmu-miR-466i-5p;ROVE_1_FC30511AAXX:5:45:424:878
meHOXB	SAM	GFF	49754	49774	.	-	.	mmu-miR-466i-5p;ROVE_1_FC30511AAXX:5:83:1850:1536
meHOXB	SAM	GFF	1321	1341	.	-	.	mmu-miR-466i-5p;ROVE_1_FC30511AAXX:5:40:1208:1269
meHOXB	SAM	GFF	168196	168217	.	-	.	nvi-miR-10;ROVE_1_FC30511AAXX:5:83:784:653
meHOXB	SAM	GFF	1329	1349	.	-	.	mmu-miR-466i-5p;ROVE_1_FC30511AAXX:5:83:1850:1536
meHOXC	SAM	GFF	70282	70302	.	-	.	mmu-miR-466i-5p;ROVE_1_FC30511AAXX:5:85:944:517
meHOXD	SAM	GFF	41031	41051	.	-	.	mmu-miR-466i-5p;ROVE_1_FC30511AAXX:5:85:944:517
meHOXC	SAM	GFF	130528	130548	.	-	.	mmu-miR-466i-5p;ROVE_1_FC30511AAXX:5:83:1850:1536
meHOXC	SAM	GFF	41799	41819	.	-	.	mmu-miR-466i-5p;ROVE_1_FC30511AAXX:5:45:424:878
meHOXC	SAM	GFF	22754	22774	.	-	.	mmu-miR-466i-5p;ROVE_1_FC30511AAXX:5:83:1850:1536
meHOXB	SAM	GFF	1303	1323	.	-	.	mmu-miR-466i-5p;ROVE_1_FC30511AAXX:5:45:424:878
meHOXD	SAM	GFF	62891	62914	.	-	.	ppy-miR-10b;ROVE_1_FC30511AAXX:5:32:761:427
meHOXC	SAM	GFF	105604	105624	.	-	.	mmu-miR-466i-5p;ROVE_1_FC30511AAXX:5:85:944:517
meHOXB	SAM	GFF	197568	197588	.	-	.	mmu-miR-466i-5p;ROVE_1_FC30511AAXX:5:45:424:878
meHOXC	SAM	GFF	105598	105618	.	-	.	mmu-miR-466i-5p;ROVE_1_FC30511AAXX:5:45:424:878
meHOXD	SAM	GFF	62891	62913	.	-	.	aca-miR-10b;ROVE_1_FC30511AAXX:5:76:1669:141
meHOXD	SAM	GFF	62891	62913	.	-	.	mne-miR-10b;ROVE_1_FC30511AAXX:5:73:748:411
meHOXC	SAM	GFF	89478	89498	.	-	.	mmu-miR-466i-5p;ROVE_1_FC30511AAXX:5:85:944:517
meHOXB	SAM	GFF	194289	194309	.	-	.	mmu-miR-466i-5p;ROVE_1_FC30511AAXX:5:45:424:878
meHOXD	SAM	GFF	41031	41051	.	-	.	mmu-miR-466i-5p;ROVE_1_FC30511AAXX:5:83:1850:1536
meHOXB	SAM	GFF	1327	1347	.	-	.	mmu-miR-466i-5p;ROVE_1_FC30511AAXX:5:83:1850:1536
meHOXC	SAM	GFF	62170	62190	.	-	.	mmu-miR-466i-5p;ROVE_1_FC30511AAXX:5:94:1731:905
meHOXD	SAM	GFF	62891	62914	.	-	.	hsa-miR-10b-5p;ROVE_1_FC30511AAXX:5:75:418:1580
meHOXC	SAM	GFF	42	62	.	-	.	mmu-miR-466i-5p;ROVE_1_FC30511AAXX:5:83:1850:1536
meHOXD	SAM	GFF	62891	62914	.	-	.	dre-miR-10b;ROVE_1_FC30511AAXX:5:71:1293:21
meHOXD	SAM	GFF	62893	62915	.	-	.	cfa-miR-10b;ROVE_1_FC30511AAXX:5:3:828:1291
meHOXC	SAM	GFF	36262	36282	.	-	.	mmu-miR-466i-5p;ROVE_1_FC30511AAXX:5:94:1731:905
meHOXC	SAM	GFF	22730	22750	.	-	.	mmu-miR-466i-5p;ROVE_1_FC30511AAXX:5:45:424:878
meHOXD	SAM	GFF	62891	62914	.	-	.	eca-miR-10b;ROVE_1_FC30511AAXX:5:95:1557:487
meHOXD	SAM	GFF	41031	41051	.	-	.	mmu-miR-466i-5p;ROVE_1_FC30511AAXX:5:94:1731:905
meHOXB	SAM	GFF	49754	49774	.	-	.	mmu-miR-466i-5p;ROVE_1_FC30511AAXX:5:40:1208:1269
meHOXD	SAM	GFF	62891	62914	.	-	.	fru-miR-10b;ROVE_1_FC30511AAXX:5:62:1528:1548
meHOXD	SAM	GFF	50837	50857	.	-	.	mmu-miR-466i-5p;ROVE_1_FC30511AAXX:5:83:1850:1536
meHOXC	SAM	GFF	44107	44127	.	-	.	mmu-miR-466i-5p;ROVE_1_FC30511AAXX:5:85:944:517
meHOXC	SAM	GFF	22750	22770	.	-	.	mmu-miR-466i-5p;ROVE_1_FC30511AAXX:5:85:944:517
meHOXC	SAM	GFF	44119	44139	.	-	.	mmu-miR-466i-5p;ROVE_1_FC30511AAXX:5:40:1208:1269
meHOXC	SAM	GFF	22740	22760	.	-	.	mmu-miR-466i-5p;ROVE_1_FC30511AAXX:5:85:944:517
meHOXC	SAM	GFF	105612	105632	.	-	.	mmu-miR-466i-5p;ROVE_1_FC30511AAXX:5:45:424:878
meHOXD	SAM	GFF	62891	62913	.	-	.	aca-miR-10b;ROVE_1_FC30511AAXX:5:1:1577:2009
meHOXB	SAM	GFF	79919	79939	.	-	.	mmu-miR-466i-5p;ROVE_1_FC30511AAXX:5:83:1850:1536
meHOXD	SAM	GFF	62891	62913	.	-	.	oan-miR-10b;ROVE_1_FC30511AAXX:5:4:303:333
meHOXD	SAM	GFF	50907	50927	.	-	.	mmu-miR-466i-5p;ROVE_1_FC30511AAXX:5:94:1731:905
meHOXC	SAM	GFF	22746	22766	.	-	.	mmu-miR-466i-5p;ROVE_1_FC30511AAXX:5:83:1850:1536
meHOXB	SAM	GFF	67172	67192	.	-	.	mmu-miR-466i-5p;ROVE_1_FC30511AAXX:5:45:424:878
meHOXC	SAM	GFF	32	52	.	-	.	mmu-miR-466i-5p;ROVE_1_FC30511AAXX:5:45:424:878
meHOXC	SAM	GFF	44111	44131	.	-	.	mmu-miR-466i-5p;ROVE_1_FC30511AAXX:5:94:1731:905
meHOXB	SAM	GFF	67164	67184	.	-	.	mmu-miR-466i-5p;ROVE_1_FC30511AAXX:5:45:424:878
meHOXD	SAM	GFF	62891	62913	.	-	.	ola-miR-10b;ROVE_1_FC30511AAXX:5:74:540:465
meHOXD	SAM	GFF	62891	62914	.	-	.	hsa-miR-10b-5p;ROVE_1_FC30511AAXX:5:37:1917:128
meHOXB	SAM	GFF	114138	114158	.	-	.	mmu-miR-466i-5p;ROVE_1_FC30511AAXX:5:94:1731:905
meHOXB	SAM	GFF	41275	41295	.	-	.	mmu-miR-466i-5p;ROVE_1_FC30511AAXX:5:94:1731:905
meHOXB	SAM	GFF	1329	1349	.	-	.	mmu-miR-466i-5p;ROVE_1_FC30511AAXX:5:40:1208:1269
meHOXB	SAM	GFF	1299	1319	.	-	.	mmu-miR-466i-5p;ROVE_1_FC30511AAXX:5:94:1731:905
meHOXD	SAM	GFF	50925	50945	.	-	.	mmu-miR-466i-5p;ROVE_1_FC30511AAXX:5:40:1208:1269
meHOXC	SAM	GFF	62166	62186	.	-	.	mmu-miR-466i-5p;ROVE_1_FC30511AAXX:5:83:1850:1536
meHOXC	SAM	GFF	105616	105636	.	-	.	mmu-miR-466i-5p;ROVE_1_FC30511AAXX:5:85:944:517
meHOXC	SAM	GFF	10	30	.	-	.	mmu-miR-466i-5p;ROVE_1_FC30511AAXX:5:40:1208:1269
meHOXA	SAM	GFF	107315	107335	.	-	.	mmu-miR-466i-5p;ROVE_1_FC30511AAXX:5:45:424:878
meHOXB	SAM	GFF	115443	115463	.	-	.	mmu-miR-466i-5p;ROVE_1_FC30511AAXX:5:94:1731:905
meHOXB	SAM	GFF	168196	168217	.	-	.	dya-miR-10;ROVE_1_FC30511AAXX:5:67:88:1575
meHOXC	SAM	GFF	36244	36264	.	-	.	mmu-miR-466i-5p;ROVE_1_FC30511AAXX:5:83:1850:1536
meHOXB	SAM	GFF	197568	197588	.	-	.	mmu-miR-466i-5p;ROVE_1_FC30511AAXX:5:85:944:517
meHOXD	SAM	GFF	14798	14818	.	-	.	mmu-miR-466i-5p;ROVE_1_FC30511AAXX:5:83:1850:1536
meHOXB	SAM	GFF	115445	115465	.	-	.	mmu-miR-466i-5p;ROVE_1_FC30511AAXX:5:85:944:517
meHOXD	SAM	GFF	62891	62914	.	-	.	mml-miR-10b;ROVE_1_FC30511AAXX:5:96:1562:759
meHOXC	SAM	GFF	44125	44145	.	-	.	mmu-miR-466i-5p;ROVE_1_FC30511AAXX:5:85:944:517
meHOXB	SAM	GFF	1325	1345	.	-	.	mmu-miR-466i-5p;ROVE_1_FC30511AAXX:5:40:1208:1269
meHOXD	SAM	GFF	89268	89288	.	-	.	mmu-miR-466i-5p;ROVE_1_FC30511AAXX:5:94:1731:905
meHOXB	SAM	GFF	115562	115582	.	-	.	mmu-miR-466i-5p;ROVE_1_FC30511AAXX:5:45:424:878
meHOXB	SAM	GFF	49760	49780	.	-	.	mmu-miR-466i-5p;ROVE_1_FC30511AAXX:5:83:1850:1536
meHOXD	SAM	GFF	62891	62913	.	-	.	ola-miR-10b;ROVE_1_FC30511AAXX:5:4:1761:1731
meHOXC	SAM	GFF	62188	62208	.	-	.	mmu-miR-466i-5p;ROVE_1_FC30511AAXX:5:85:944:517
meHOXC	SAM	GFF	105616	105636	.	-	.	mmu-miR-466i-5p;ROVE_1_FC30511AAXX:5:40:1208:1269
meHOXD	SAM	GFF	62891	62914	.	-	.	tni-miR-10b;ROVE_1_FC30511AAXX:5:11:734:220
meHOXC	SAM	GFF	44095	44115	.	-	.	mmu-miR-466i-5p;ROVE_1_FC30511AAXX:5:85:944:517
meHOXB	SAM	GFF	114140	114160	.	-	.	mmu-miR-466i-5p;ROVE_1_FC30511AAXX:5:85:944:517
meHOXC	SAM	GFF	44093	44113	.	-	.	mmu-miR-466i-5p;ROVE_1_FC30511AAXX:5:40:1208:1269
meHOXB	SAM	GFF	81751	81771	.	-	.	mmu-miR-466i-5p;ROVE_1_FC30511AAXX:5:45:424:878
meHOXC	SAM	GFF	44109	44129	.	-	.	mmu-miR-466i-5p;ROVE_1_FC30511AAXX:5:85:944:517
meHOXB	SAM	GFF	49764	49784	.	-	.	mmu-miR-466i-5p;ROVE_1_FC30511AAXX:5:45:424:878
meHOXB	SAM	GFF	115443	115463	.	-	.	mmu-miR-466i-5p;ROVE_1_FC30511AAXX:5:85:944:517
meHOXD	SAM	GFF	50891	50911	.	-	.	mmu-miR-466i-5p;ROVE_1_FC30511AAXX:5:85:944:517
meHOXD	SAM	GFF	62891	62914	.	-	.	mml-miR-10b;ROVE_1_FC30511AAXX:5:74:244:1666
meHOXD	SAM	GFF	62891	62913	.	-	.	tgu-miR-10a;ROVE_1_FC30511AAXX:5:71:387:1067
meHOXC	SAM	GFF	22754	22774	.	-	.	mmu-miR-466i-5p;ROVE_1_FC30511AAXX:5:45:424:878
meHOXB	SAM	GFF	1307	1327	.	-	.	mmu-miR-466i-5p;ROVE_1_FC30511AAXX:5:83:1850:1536
meHOXC	SAM	GFF	89472	89492	.	-	.	mmu-miR-466i-5p;ROVE_1_FC30511AAXX:5:94:1731:905
meHOXD	SAM	GFF	41033	41053	.	-	.	mmu-miR-466i-5p;ROVE_1_FC30511AAXX:5:45:424:878
meHOXD	SAM	GFF	14770	14790	.	-	.	mmu-miR-466i-5p;ROVE_1_FC30511AAXX:5:45:424:878
meHOXB	SAM	GFF	67172	67192	.	-	.	mmu-miR-466i-5p;ROVE_1_FC30511AAXX:5:83:1850:1536
meHOXB	SAM	GFF	67170	67190	.	-	.	mmu-miR-466i-5p;ROVE_1_FC30511AAXX:5:83:1850:1536
meHOXD	SAM	GFF	62891	62913	.	-	.	aca-miR-10b;ROVE_1_FC30511AAXX:5:51:765:1961
meHOXC	SAM	GFF	20	40	.	-	.	mmu-miR-466i-5p;ROVE_1_FC30511AAXX:5:40:1208:1269
meHOXB	SAM	GFF	91873	91893	.	-	.	mmu-miR-466i-5p;ROVE_1_FC30511AAXX:5:40:1208:1269
meHOXC	SAM	GFF	89478	89498	.	-	.	mmu-miR-466i-5p;ROVE_1_FC30511AAXX:5:94:1731:905
meHOXD	SAM	GFF	14782	14802	.	-	.	mmu-miR-466i-5p;ROVE_1_FC30511AAXX:5:40:1208:1269
meHOXB	SAM	GFF	114140	114160	.	-	.	mmu-miR-466i-5p;ROVE_1_FC30511AAXX:5:94:1731:905
meHOXC	SAM	GFF	62192	62212	.	-	.	mmu-miR-466i-5p;ROVE_1_FC30511AAXX:5:83:1850:1536
meHOXD	SAM	GFF	50907	50927	.	-	.	mmu-miR-466i-5p;ROVE_1_FC30511AAXX:5:40:1208:1269
meHOXB	SAM	GFF	168195	168218	.	-	.	mml-miR-10a;ROVE_1_FC30511AAXX:5:96:1556:865
meHOXC	SAM	GFF	44095	44115	.	-	.	mmu-miR-466i-5p;ROVE_1_FC30511AAXX:5:45:424:878
meHOXB	SAM	GFF	79917	79937	.	-	.	mmu-miR-466i-5p;ROVE_1_FC30511AAXX:5:83:1850:1536
meHOXD	SAM	GFF	14774	14794	.	-	.	mmu-miR-466i-5p;ROVE_1_FC30511AAXX:5:85:944:517
meHOXC	SAM	GFF	12	32	.	-	.	mmu-miR-466i-5p;ROVE_1_FC30511AAXX:5:83:1850:1536
meHOXB	SAM	GFF	126572	126592	.	-	.	mmu-miR-466i-5p;ROVE_1_FC30511AAXX:5:45:424:878
meHOXD	SAM	GFF	62891	62914	.	-	.	eca-miR-10b;ROVE_1_FC30511AAXX:5:64:1636:1967
meHOXB	SAM	GFF	67160	67180	.	-	.	mmu-miR-466i-5p;ROVE_1_FC30511AAXX:5:94:1731:905
meHOXC	SAM	GFF	105622	105642	.	-	.	mmu-miR-466i-5p;ROVE_1_FC30511AAXX:5:85:944:517
meHOXB	SAM	GFF	168195	168218	.	-	.	aca-miR-10a;ROVE_1_FC30511AAXX:5:73:1144:972
meHOXB	SAM	GFF	1321	1341	.	-	.	mmu-miR-466i-5p;ROVE_1_FC30511AAXX:5:85:944:517
meHOXC	SAM	GFF	62176	62196	.	-	.	mmu-miR-466i-5p;ROVE_1_FC30511AAXX:5:40:1208:1269
meHOXB	SAM	GFF	41279	41299	.	-	.	mmu-miR-466i-5p;ROVE_1_FC30511AAXX:5:40:1208:1269
meHOXD	SAM	GFF	62891	62913	.	-	.	ssc-miR-10b;ROVE_1_FC30511AAXX:5:2:250:1896
meHOXC	SAM	GFF	52663	52683	.	-	.	mmu-miR-466i-5p;ROVE_1_FC30511AAXX:5:40:1208:1269
meHOXD	SAM	GFF	14784	14804	.	-	.	mmu-miR-466i-5p;ROVE_1_FC30511AAXX:5:40:1208:1269
meHOXD	SAM	GFF	62890	62913	.	-	.	mdo-miR-10b;ROVE_1_FC30511AAXX:5:63:1772:989
meHOXD	SAM	GFF	62891	62914	.	-	.	dre-miR-10b;ROVE_1_FC30511AAXX:5:77:1417:633
meHOXD	SAM	GFF	14788	14808	.	-	.	mmu-miR-466i-5p;ROVE_1_FC30511AAXX:5:85:944:517
meHOXD	SAM	GFF	62893	62915	.	-	.	rno-miR-10b;ROVE_1_FC30511AAXX:5:81:1435:1730
meHOXB	SAM	GFF	115560	115580	.	-	.	mmu-miR-466i-5p;ROVE_1_FC30511AAXX:5:85:944:517
meHOXD	SAM	GFF	62891	62914	.	-	.	hsa-miR-10b-5p;ROVE_1_FC30511AAXX:5:83:1192:1867
meHOXD	SAM	GFF	62891	62913	.	-	.	ppa-miR-10b;ROVE_1_FC30511AAXX:5:13:545:50
meHOXD	SAM	GFF	62891	62914	.	-	.	fru-miR-10b;ROVE_1_FC30511AAXX:5:64:1636:1677
meHOXC	SAM	GFF	42	62	.	-	.	mmu-miR-466i-5p;ROVE_1_FC30511AAXX:5:83:1850:1536
meHOXD	SAM	GFF	50921	50941	.	-	.	mmu-miR-466i-5p;ROVE_1_FC30511AAXX:5:83:1850:1536
meHOXD	SAM	GFF	62891	62913	.	-	.	gga-miR-10b;ROVE_1_FC30511AAXX:5:73:1649:1014
meHOXB	SAM	GFF	168195	168218	.	-	.	mdo-miR-10a;ROVE_1_FC30511AAXX:5:67:88:1575
meHOXC	SAM	GFF	58	78	.	-	.	mmu-miR-466i-5p;ROVE_1_FC30511AAXX:5:83:1850:1536
meHOXA	SAM	GFF	6890	6910	.	-	.	mmu-miR-466i-5p;ROVE_1_FC30511AAXX:5:45:424:878
meHOXC	SAM	GFF	89488	89508	.	-	.	mmu-miR-466i-5p;ROVE_1_FC30511AAXX:5:85:944:517
meHOXB	SAM	GFF	205077	205097	.	-	.	mmu-miR-466i-5p;ROVE_1_FC30511AAXX:5:83:1850:1536
meHOXD	SAM	GFF	14796	14816	.	-	.	mmu-miR-466i-5p;ROVE_1_FC30511AAXX:5:32:272:153
meHOXD	SAM	GFF	62891	62914	.	-	.	eca-miR-10b;ROVE_1_FC30511AAXX:5:37:227:1233
meHOXB	SAM	GFF	49752	49772	.	-	.	mmu-miR-466i-5p;ROVE_1_FC30511AAXX:5:94:1731:905
meHOXB	SAM	GFF	99788	99808	.	-	.	mmu-miR-466i-5p;ROVE_1_FC30511AAXX:5:45:424:878
meHOXC	SAM	GFF	56	76	.	-	.	mmu-miR-466i-5p;ROVE_1_FC30511AAXX:5:40:1208:1269
meHOXD	SAM	GFF	64758	64778	.	-	.	mmu-miR-466i-5p;ROVE_1_FC30511AAXX:5:83:1850:1536
meHOXD	SAM	GFF	62891	62914	.	-	.	ppy-miR-10b;ROVE_1_FC30511AAXX:5:93:1697:1729
meHOXC	SAM	GFF	44139	44159	.	-	.	mmu-miR-466i-5p;ROVE_1_FC30511AAXX:5:45:424:878
meHOXB	SAM	GFF	67162	67182	.	-	.	mmu-miR-466i-5p;ROVE_1_FC30511AAXX:5:45:424:878
meHOXC	SAM	GFF	62192	62212	.	-	.	mmu-miR-466i-5p;ROVE_1_FC30511AAXX:5:45:424:878
meHOXC	SAM	GFF	20	40	.	-	.	mmu-miR-466i-5p;ROVE_1_FC30511AAXX:5:94:1731:905
meHOXB	SAM	GFF	91891	91911	.	-	.	mmu-miR-466i-5p;ROVE_1_FC30511AAXX:5:45:424:878
meHOXC	SAM	GFF	44095	44115	.	-	.	mmu-miR-466i-5p;ROVE_1_FC30511AAXX:5:94:1731:905
meHOXB	SAM	GFF	67162	67182	.	-	.	mmu-miR-466i-5p;ROVE_1_FC30511AAXX:5:85:944:517
meHOXB	SAM	GFF	91889	91909	.	-	.	mmu-miR-466i-5p;ROVE_1_FC30511AAXX:5:83:1850:1536
meHOXD	SAM	GFF	62891	62914	.	-	.	hsa-miR-10b-5p;ROVE_1_FC30511AAXX:5:89:324:1790
meHOXD	SAM	GFF	62891	62913	.	-	.	ppa-miR-10b;ROVE_1_FC30511AAXX:5:40:596:1829
meHOXB	SAM	GFF	1319	1339	.	-	.	mmu-miR-466i-5p;ROVE_1_FC30511AAXX:5:85:944:517
meHOXD	SAM	GFF	14782	14802	.	-	.	mmu-miR-466i-5p;ROVE_1_FC30511AAXX:5:85:944:517
meHOXB	SAM	GFF	194291	194311	.	-	.	mmu-miR-466i-5p;ROVE_1_FC30511AAXX:5:40:1208:1269
meHOXD	SAM	GFF	14776	14796	.	-	.	mmu-miR-466i-5p;ROVE_1_FC30511AAXX:5:83:1850:1536
meHOXA	SAM	GFF	6900	6920	.	-	.	mmu-miR-466i-5p;ROVE_1_FC30511AAXX:5:94:1731:905
meHOXB	SAM	GFF	91861	91881	.	-	.	mmu-miR-466i-5p;ROVE_1_FC30511AAXX:5:85:944:517
meHOXB	SAM	GFF	168195	168217	.	-	.	tca-miR-10-5p;ROVE_1_FC30511AAXX:5:75:422:1314
meHOXC	SAM	GFF	43994	44014	.	-	.	mmu-miR-466i-5p;ROVE_1_FC30511AAXX:5:40:1208:1269
meHOXD	SAM	GFF	41035	41055	.	-	.	mmu-miR-466i-5p;ROVE_1_FC30511AAXX:5:40:1208:1269
meHOXC	SAM	GFF	14	34	.	-	.	mmu-miR-466i-5p;ROVE_1_FC30511AAXX:5:85:944:517
meHOXD	SAM	GFF	67012	67032	.	-	.	mmu-miR-466i-5p;ROVE_1_FC30511AAXX:5:45:424:878
meHOXC	SAM	GFF	36270	36290	.	-	.	mmu-miR-466i-5p;ROVE_1_FC30511AAXX:5:45:424:878
meHOXA	SAM	GFF	43859	43879	.	-	.	mmu-miR-466i-5p;ROVE_1_FC30511AAXX:5:85:944:517
meHOXB	SAM	GFF	91869	91889	.	-	.	mmu-miR-466i-5p;ROVE_1_FC30511AAXX:5:94:1731:905
meHOXB	SAM	GFF	115447	115467	.	-	.	mmu-miR-466i-5p;ROVE_1_FC30511AAXX:5:40:1208:1269
meHOXD	SAM	GFF	14776	14796	.	-	.	mmu-miR-466i-5p;ROVE_1_FC30511AAXX:5:85:944:517
meHOXB	SAM	GFF	91875	91895	.	-	.	mmu-miR-466i-5p;ROVE_1_FC30511AAXX:5:85:944:517
meHOXC	SAM	GFF	20	40	.	-	.	mmu-miR-466i-5p;ROVE_1_FC30511AAXX:5:85:944:517
meHOXB	SAM	GFF	1311	1331	.	-	.	mmu-miR-466i-5p;ROVE_1_FC30511AAXX:5:94:1731:905
meHOXD	SAM	GFF	62891	62914	.	-	.	mmu-miR-10b-5p;ROVE_1_FC30511AAXX:5:64:763:2019
meHOXB	SAM	GFF	1307	1327	.	-	.	mmu-miR-466i-5p;ROVE_1_FC30511AAXX:5:85:944:517
meHOXD	SAM	GFF	62891	62914	.	-	.	mml-miR-10b;ROVE_1_FC30511AAXX:5:61:660:1770
meHOXB	SAM	GFF	1305	1325	.	-	.	mmu-miR-466i-5p;ROVE_1_FC30511AAXX:5:94:1731:905
meHOXD	SAM	GFF	62893	62915	.	-	.	cfa-miR-10b;ROVE_1_FC30511AAXX:5:77:542:1766
meHOXC	SAM	GFF	36256	36276	.	-	.	mmu-miR-466i-5p;ROVE_1_FC30511AAXX:5:85:944:517
meHOXD	SAM	GFF	14772	14792	.	-	.	mmu-miR-466i-5p;ROVE_1_FC30511AAXX:5:83:1850:1536
meHOXD	SAM	GFF	50921	50941	.	-	.	mmu-miR-466i-5p;ROVE_1_FC30511AAXX:5:45:424:878
meHOXC	SAM	GFF	62166	62186	.	-	.	mmu-miR-466i-5p;ROVE_1_FC30511AAXX:5:45:424:878
meHOXD	SAM	GFF	62891	62914	.	-	.	mml-miR-10b;ROVE_1_FC30511AAXX:5:62:1528:1548
meHOXB	SAM	GFF	168195	168217	.	-	.	dre-miR-10a;ROVE_1_FC30511AAXX:5:42:1895:1084
meHOXC	SAM	GFF	89482	89502	.	-	.	mmu-miR-466i-5p;ROVE_1_FC30511AAXX:5:94:1731:905
meHOXD	SAM	GFF	62891	62914	.	-	.	fru-miR-10b;ROVE_1_FC30511AAXX:5:13:863:1262
meHOXC	SAM	GFF	44101	44121	.	-	.	mmu-miR-466i-5p;ROVE_1_FC30511AAXX:5:45:424:878
meHOXA	SAM	GFF	43857	43877	.	-	.	mmu-miR-466i-5p;ROVE_1_FC30511AAXX:5:45:424:878
meHOXD	SAM	GFF	62891	62914	.	-	.	fru-miR-10b;ROVE_1_FC30511AAXX:5:89:1189:1400
meHOXB	SAM	GFF	91871	91891	.	-	.	mmu-miR-466i-5p;ROVE_1_FC30511AAXX:5:40:1208:1269
meHOXD	SAM	GFF	64758	64778	.	-	.	mmu-miR-466i-5p;ROVE_1_FC30511AAXX:5:45:424:878
meHOXC	SAM	GFF	105596	105616	.	-	.	mmu-miR-466i-5p;ROVE_1_FC30511AAXX:5:45:424:878
meHOXC	SAM	GFF	44089	44109	.	-	.	mmu-miR-466i-5p;ROVE_1_FC30511AAXX:5:40:1208:1269
meHOXB	SAM	GFF	67162	67182	.	-	.	mmu-miR-466i-5p;ROVE_1_FC30511AAXX:5:83:1850:1536
meHOXB	SAM	GFF	114122	114142	.	-	.	mmu-miR-466i-5p;ROVE_1_FC30511AAXX:5:45:424:878
meHOXC	SAM	GFF	48	68	.	-	.	mmu-miR-466i-5p;ROVE_1_FC30511AAXX:5:40:1208:1269
meHOXD	SAM	GFF	62891	62914	.	-	.	tni-miR-10b;ROVE_1_FC30511AAXX:5:64:1214:63
meHOXB	SAM	GFF	91885	91905	.	-	.	mmu-miR-466i-5p;ROVE_1_FC30511AAXX:5:40:1208:1269
meHOXC	SAM	GFF	36250	36270	.	-	.	mmu-miR-466i-5p;ROVE_1_FC30511AAXX:5:94:1731:905
meHOXB	SAM	GFF	115568	115588	.	-	.	mmu-miR-466i-5p;ROVE_1_FC30511AAXX:5:94:1731:905
meHOXD	SAM	GFF	62891	62913	.	-	.	ppa-miR-10b;ROVE_1_FC30511AAXX:5:62:958:1887
meHOXC	SAM	GFF	52673	52693	.	-	.	mmu-miR-466i-5p;ROVE_1_FC30511AAXX:5:40:1208:1269
meHOXB	SAM	GFF	91863	91883	.	-	.	mmu-miR-466i-5p;ROVE_1_FC30511AAXX:5:83:1850:1536
meHOXD	SAM	GFF	62891	62914	.	-	.	tni-miR-10b;ROVE_1_FC30511AAXX:5:99:1630:729
meHOXD	SAM	GFF	62893	62915	.	-	.	rno-miR-10b;ROVE_1_FC30511AAXX:5:64:1382:199
meHOXB	SAM	GFF	67162	67182	.	-	.	mmu-miR-466i-5p;ROVE_1_FC30511AAXX:5:94:1731:905
meHOXB	SAM	GFF	1311	1331	.	-	.	mmu-miR-466i-5p;ROVE_1_FC30511AAXX:5:40:1208:1269
meHOXB	SAM	GFF	99790	99810	.	-	.	mmu-miR-466i-5p;ROVE_1_FC30511AAXX:5:83:1850:1536
meHOXB	SAM	GFF	168195	168217	.	-	.	gga-miR-10a;ROVE_1_FC30511AAXX:5:74:582:1567
meHOXD	SAM	GFF	62891	62914	.	-	.	eca-miR-10b;ROVE_1_FC30511AAXX:5:45:1639:1686
meHOXB	SAM	GFF	91887	91907	.	-	.	mmu-miR-466i-5p;ROVE_1_FC30511AAXX:5:85:944:517
meHOXD	SAM	GFF	62891	62914	.	-	.	mml-miR-10b;ROVE_1_FC30511AAXX:6:47:1195:539
meHOXA	SAM	GFF	43857	43877	.	-	.	mmu-miR-466i-5p;ROVE_1_FC30511AAXX:5:40:1208:1269
meHOXC	SAM	GFF	43992	44012	.	-	.	mmu-miR-466i-5p;ROVE_1_FC30511AAXX:5:85:944:517
meHOXD	SAM	GFF	62891	62913	.	-	.	xtr-miR-10b;ROVE_1_FC30511AAXX:5:32:1893:1323
meHOXC	SAM	GFF	22746	22766	.	-	.	mmu-miR-466i-5p;ROVE_1_FC30511AAXX:5:83:1850:1536
meHOXC	SAM	GFF	44113	44133	.	-	.	mmu-miR-466i-5p;ROVE_1_FC30511AAXX:5:83:1850:1536
meHOXB	SAM	GFF	168195	168218	.	-	.	mml-miR-10a;ROVE_1_FC30511AAXX:5:73:1144:972
meHOXB	SAM	GFF	197572	197592	.	-	.	mmu-miR-466i-5p;ROVE_1_FC30511AAXX:5:85:944:517
meHOXC	SAM	GFF	44093	44113	.	-	.	mmu-miR-466i-5p;ROVE_1_FC30511AAXX:5:83:1850:1536
meHOXC	SAM	GFF	52	72	.	-	.	mmu-miR-466i-5p;ROVE_1_FC30511AAXX:5:85:944:517
meHOXD	SAM	GFF	37399	37419	.	-	.	mmu-miR-466i-5p;ROVE_1_FC30511AAXX:5:94:1731:905
meHOXD	SAM	GFF	14772	14792	.	-	.	mmu-miR-466i-5p;ROVE_1_FC30511AAXX:5:85:944:517
meHOXC	SAM	GFF	89484	89504	.	-	.	mmu-miR-466i-5p;ROVE_1_FC30511AAXX:5:40:1208:1269
meHOXB	SAM	GFF	49770	49790	.	-	.	mmu-miR-466i-5p;ROVE_1_FC30511AAXX:5:94:1731:905
meHOXD	SAM	GFF	50911	50931	.	-	.	mmu-miR-466i-5p;ROVE_1_FC30511AAXX:5:85:944:517
meHOXB	SAM	GFF	197570	197590	.	-	.	mmu-miR-466i-5p;ROVE_1_FC30511AAXX:5:45:424:878
meHOXC	SAM	GFF	10	30	.	-	.	mmu-miR-466i-5p;ROVE_1_FC30511AAXX:5:45:424:878
meHOXC	SAM	GFF	36248	36268	.	-	.	mmu-miR-466i-5p;ROVE_1_FC30511AAXX:5:45:424:878
meHOXC	SAM	GFF	62184	62204	.	-	.	mmu-miR-466i-5p;ROVE_1_FC30511AAXX:5:45:424:878
meHOXB	SAM	GFF	126572	126592	.	-	.	mmu-miR-466i-5p;ROVE_1_FC30511AAXX:5:94:1731:905
meHOXC	SAM	GFF	89484	89504	.	-	.	mmu-miR-466i-5p;ROVE_1_FC30511AAXX:5:83:1850:1536
meHOXD	SAM	GFF	62891	62913	.	-	.	gga-miR-10b;ROVE_1_FC30511AAXX:5:40:887:26
meHOXB	SAM	GFF	49764	49784	.	-	.	mmu-miR-466i-5p;ROVE_1_FC30511AAXX:5:40:1208:1269
meHOXA	SAM	GFF	6882	6902	.	-	.	mmu-miR-466i-5p;ROVE_1_FC30511AAXX:5:83:1850:1536
meHOXB	SAM	GFF	102511	102531	.	-	.	mmu-miR-466i-5p;ROVE_1_FC30511AAXX:5:45:424:878
meHOXB	SAM	GFF	168196	168217	.	-	.	dwi-miR-10;ROVE_1_FC30511AAXX:5:73:1585:662
meHOXC	SAM	GFF	89480	89500	.	-	.	mmu-miR-466i-5p;ROVE_1_FC30511AAXX:5:85:944:517
meHOXB	SAM	GFF	114233	114253	.	-	.	mmu-miR-466i-5p;ROVE_1_FC30511AAXX:5:45:424:878
meHOXD	SAM	GFF	62891	62914	.	-	.	eca-miR-10b;ROVE_1_FC30511AAXX:5:11:734:220
meHOXB	SAM	GFF	194273	194293	.	-	.	mmu-miR-466i-5p;ROVE_1_FC30511AAXX:5:83:1850:1536
meHOXB	SAM	GFF	91893	91913	.	-	.	mmu-miR-466i-5p;ROVE_1_FC30511AAXX:5:45:424:878
meHOXD	SAM	GFF	62891	62914	.	-	.	ppy-miR-10b;ROVE_1_FC30511AAXX:5:51:765:1961
meHOXC	SAM	GFF	36240	36260	.	-	.	mmu-miR-466i-5p;ROVE_1_FC30511AAXX:5:85:944:517
meHOXC	SAM	GFF	44103	44123	.	-	.	mmu-miR-466i-5p;ROVE_1_FC30511AAXX:5:45:424:878
meHOXC	SAM	GFF	22756	22776	.	-	.	mmu-miR-466i-5p;ROVE_1_FC30511AAXX:5:85:944:517
meHOXD	SAM	GFF	62893	62915	.	-	.	rno-miR-10b;ROVE_1_FC30511AAXX:6:66:626:1712
meHOXC	SAM	GFF	48	68	.	-	.	mmu-miR-466i-5p;ROVE_1_FC30511AAXX:5:45:424:878
meHOXC	SAM	GFF	36238	36258	.	-	.	mmu-miR-466i-5p;ROVE_1_FC30511AAXX:5:83:1850:1536
meHOXC	SAM	GFF	105612	105632	.	-	.	mmu-miR-466i-5p;ROVE_1_FC30511AAXX:5:94:1731:905
meHOXB	SAM	GFF	114126	114146	.	-	.	mmu-miR-466i-5p;ROVE_1_FC30511AAXX:5:83:1850:1536
meHOXC	SAM	GFF	44107	44127	.	-	.	mmu-miR-466i-5p;ROVE_1_FC30511AAXX:5:85:944:517
meHOXB	SAM	GFF	102521	102541	.	-	.	mmu-miR-466i-5p;ROVE_1_FC30511AAXX:5:94:1731:905
meHOXD	SAM	GFF	50911	50931	.	-	.	mmu-miR-466i-5p;ROVE_1_FC30511AAXX:5:45:424:878
meHOXC	SAM	GFF	70274	70294	.	-	.	mmu-miR-466i-5p;ROVE_1_FC30511AAXX:5:40:1208:1269
meHOXA	SAM	GFF	13084	13104	.	-	.	mmu-miR-466i-5p;ROVE_1_FC30511AAXX:5:94:1731:905
meHOXD	SAM	GFF	62891	62914	.	-	.	eca-miR-10b;ROVE_1_FC30511AAXX:5:74:218:1910
meHOXD	SAM	GFF	62891	62913	.	-	.	oan-miR-10b;ROVE_1_FC30511AAXX:5:64:433:1965
meHOXC	SAM	GFF	36242	36262	.	-	.	mmu-miR-466i-5p;ROVE_1_FC30511AAXX:5:85:944:517
meHOXD	SAM	GFF	50909	50929	.	-	.	mmu-miR-466i-5p;ROVE_1_FC30511AAXX:5:85:944:517
meHOXB	SAM	GFF	115443	115463	.	-	.	mmu-miR-466i-5p;ROVE_1_FC30511AAXX:5:45:424:878
meHOXC	SAM	GFF	22732	22752	.	-	.	mmu-miR-466i-5p;ROVE_1_FC30511AAXX:5:40:1208:1269
meHOXB	SAM	GFF	99800	99820	.	-	.	mmu-miR-466i-5p;ROVE_1_FC30511AAXX:5:83:1850:1536
meHOXB	SAM	GFF	114140	114160	.	-	.	mmu-miR-466i-5p;ROVE_1_FC30511AAXX:5:40:1208:1269
meHOXB	SAM	GFF	114134	114154	.	-	.	mmu-miR-466i-5p;ROVE_1_FC30511AAXX:5:94:1731:905
meHOXC	SAM	GFF	36262	36282	.	-	.	mmu-miR-466i-5p;ROVE_1_FC30511AAXX:5:45:424:878
meHOXB	SAM	GFF	168618	168638	.	-	.	mmu-miR-466i-5p;ROVE_1_FC30511AAXX:5:82:699:907
meHOXB	SAM	GFF	115560	115580	.	-	.	mmu-miR-466i-5p;ROVE_1_FC30511AAXX:5:85:944:517
meHOXC	SAM	GFF	44129	44149	.	-	.	mmu-miR-466i-5p;ROVE_1_FC30511AAXX:5:40:1208:1269
meHOXB	SAM	GFF	194273	194293	.	-	.	mmu-miR-466i-5p;ROVE_1_FC30511AAXX:5:94:1731:905
meHOXD	SAM	GFF	62891	62913	.	-	.	ola-miR-10b;ROVE_1_FC30511AAXX:5:67:457:1402
meHOXC	SAM	GFF	43984	44004	.	-	.	mmu-miR-466i-5p;ROVE_1_FC30511AAXX:5:94:1731:905
meHOXB	SAM	GFF	91893	91913	.	-	.	mmu-miR-466i-5p;ROVE_1_FC30511AAXX:5:83:1850:1536
meHOXB	SAM	GFF	91895	91915	.	-	.	mmu-miR-466i-5p;ROVE_1_FC30511AAXX:5:94:1731:905
meHOXD	SAM	GFF	62890	62913	.	-	.	mdo-miR-10b;ROVE_1_FC30511AAXX:5:81:1239:4
meHOXD	SAM	GFF	50885	50905	.	-	.	mmu-miR-466i-5p;ROVE_1_FC30511AAXX:5:94:1731:905
meHOXC	SAM	GFF	62186	62206	.	-	.	mmu-miR-466i-5p;ROVE_1_FC30511AAXX:5:83:1850:1536
meHOXC	SAM	GFF	36266	36286	.	-	.	mmu-miR-466i-5p;ROVE_1_FC30511AAXX:5:85:944:517
meHOXB	SAM	GFF	81755	81775	.	-	.	mmu-miR-466i-5p;ROVE_1_FC30511AAXX:5:85:944:517
meHOXB	SAM	GFF	126570	126590	.	-	.	mmu-miR-466i-5p;ROVE_1_FC30511AAXX:5:45:424:878
meHOXD	SAM	GFF	67020	67040	.	-	.	mmu-miR-466i-5p;ROVE_1_FC30511AAXX:5:83:1850:1536
meHOXB	SAM	GFF	114239	114259	.	-	.	mmu-miR-466i-5p;ROVE_1_FC30511AAXX:5:94:1731:905
meHOXB	SAM	GFF	168195	168218	.	-	.	ptr-miR-10a;ROVE_1_FC30511AAXX:5:73:1432:757
meHOXB	SAM	GFF	114128	114148	.	-	.	mmu-miR-466i-5p;ROVE_1_FC30511AAXX:5:40:1208:1269
meHOXD	SAM	GFF	62891	62914	.	-	.	tni-miR-10b;ROVE_1_FC30511AAXX:5:73:298:182
meHOXD	SAM	GFF	62891	62914	.	-	.	ppy-miR-10b;ROVE_1_FC30511AAXX:5:18:399:1140
meHOXD	SAM	GFF	67014	67034	.	-	.	mmu-miR-466i-5p;ROVE_1_FC30511AAXX:5:94:1731:905
meHOXB	SAM	GFF	1339	1359	.	-	.	mmu-miR-466i-5p;ROVE_1_FC30511AAXX:5:40:1208:1269
meHOXC	SAM	GFF	105598	105618	.	-	.	mmu-miR-466i-5p;ROVE_1_FC30511AAXX:5:45:424:878
meHOXB	SAM	GFF	91883	91903	.	-	.	mmu-miR-466i-5p;ROVE_1_FC30511AAXX:5:40:1208:1269
meHOXC	SAM	GFF	43994	44014	.	-	.	mmu-miR-466i-5p;ROVE_1_FC30511AAXX:5:83:1850:1536
meHOXB	SAM	GFF	168195	168218	.	-	.	ggo-miR-10a;ROVE_1_FC30511AAXX:5:42:1324:97
meHOXB	SAM	GFF	49772	49792	.	-	.	mmu-miR-466i-5p;ROVE_1_FC30511AAXX:5:85:944:517
meHOXC	SAM	GFF	130518	130538	.	-	.	mmu-miR-466i-5p;ROVE_1_FC30511AAXX:5:40:1208:1269
meHOXD	SAM	GFF	62891	62914	.	-	.	hsa-miR-10b-5p;ROVE_1_FC30511AAXX:5:75:889:1649
meHOXD	SAM	GFF	62890	62913	.	-	.	mdo-miR-10b;ROVE_1_FC30511AAXX:5:71:862:1590
meHOXD	SAM	GFF	62891	62914	.	-	.	dre-miR-10b;ROVE_1_FC30511AAXX:5:61:1435:1110
meHOXD	SAM	GFF	62893	62915	.	-	.	cfa-miR-10b;ROVE_1_FC30511AAXX:5:4:525:1598
meHOXD	SAM	GFF	64750	64770	.	-	.	mmu-miR-466i-5p;ROVE_1_FC30511AAXX:5:83:1850:1536
meHOXD	SAM	GFF	62893	62915	.	-	.	rno-miR-10b;ROVE_1_FC30511AAXX:5:45:786:1059
meHOXB	SAM	GFF	99796	99816	.	-	.	mmu-miR-466i-5p;ROVE_1_FC30511AAXX:5:85:944:517
meHOXD	SAM	GFF	41045	41065	.	-	.	mmu-miR-466i-5p;ROVE_1_FC30511AAXX:5:83:1850:1536
meHOXB	SAM	GFF	126564	126584	.	-	.	mmu-miR-466i-5p;ROVE_1_FC30511AAXX:5:83:1850:1536
meHOXB	SAM	GFF	205073	205093	.	-	.	mmu-miR-466i-5p;ROVE_1_FC30511AAXX:5:85:944:517
meHOXB	SAM	GFF	102515	102535	.	-	.	mmu-miR-466i-5p;ROVE_1_FC30511AAXX:5:83:1850:1536
meHOXD	SAM	GFF	62891	62914	.	-	.	fru-miR-10b;ROVE_1_FC30511AAXX:5:63:655:1740
meHOXB	SAM	GFF	67180	67200	.	-	.	mmu-miR-466i-5p;ROVE_1_FC30511AAXX:5:40:1208:1269
meHOXD	SAM	GFF	62891	62913	.	-	.	gga-miR-10b;ROVE_1_FC30511AAXX:5:63:1312:60
meHOXB	SAM	GFF	194281	194301	.	-	.	mmu-miR-466i-5p;ROVE_1_FC30511AAXX:5:40:1208:1269
meHOXB	SAM	GFF	49766	49786	.	-	.	mmu-miR-466i-5p;ROVE_1_FC30511AAXX:5:45:424:878
meHOXC	SAM	GFF	41793	41813	.	-	.	mmu-miR-466i-5p;ROVE_1_FC30511AAXX:5:45:424:878
meHOXC	SAM	GFF	70276	70296	.	-	.	mmu-miR-466i-5p;ROVE_1_FC30511AAXX:5:45:424:878
meHOXC	SAM	GFF	62172	62192	.	-	.	mmu-miR-466i-5p;ROVE_1_FC30511AAXX:5:94:1731:905
meHOXA	SAM	GFF	6898	6918	.	-	.	mmu-miR-466i-5p;ROVE_1_FC30511AAXX:5:83:1850:1536
meHOXC	SAM	GFF	105598	105618	.	-	.	mmu-miR-466i-5p;ROVE_1_FC30511AAXX:5:40:1208:1269
meHOXD	SAM	GFF	62891	62913	.	-	.	aca-miR-10b;ROVE_1_FC30511AAXX:5:11:417:520
meHOXD	SAM	GFF	62891	62913	.	-	.	oan-miR-10b;ROVE_1_FC30511AAXX:5:32:125:1249
meHOXD	SAM	GFF	89260	89280	.	-	.	mmu-miR-466i-5p;ROVE_1_FC30511AAXX:5:83:1850:1536
meHOXC	SAM	GFF	44121	44141	.	-	.	mmu-miR-466i-5p;ROVE_1_FC30511AAXX:5:85:944:517
meHOXD	SAM	GFF	14778	14798	.	-	.	mmu-miR-466i-5p;ROVE_1_FC30511AAXX:5:94:1731:905
meHOXC	SAM	GFF	105602	105622	.	-	.	mmu-miR-466i-5p;ROVE_1_FC30511AAXX:5:45:424:878
meHOXB	SAM	GFF	114247	114267	.	-	.	mmu-miR-466i-5p;ROVE_1_FC30511AAXX:5:45:424:878
meHOXC	SAM	GFF	62194	62214	.	-	.	mmu-miR-466i-5p;ROVE_1_FC30511AAXX:5:83:1850:1536
meHOXD	SAM	GFF	62891	62913	.	-	.	ola-miR-10b;ROVE_1_FC30511AAXX:5:76:1688:1599
meHOXB	SAM	GFF	168195	168218	.	-	.	mml-miR-10a;ROVE_1_FC30511AAXX:5:3:684:2010
meHOXD	SAM	GFF	62891	62913	.	-	.	mne-miR-10b;ROVE_1_FC30511AAXX:5:100:455:1475
meHOXD	SAM	GFF	62891	62914	.	-	.	ptr-miR-10b;ROVE_1_FC30511AAXX:5:45:786:1059
meHOXC	SAM	GFF	44123	44143	.	-	.	mmu-miR-466i-5p;ROVE_1_FC30511AAXX:5:83:1850:1536
meHOXD	SAM	GFF	62891	62914	.	-	.	bta-miR-10b;ROVE_1_FC30511AAXX:5:71:385:1070
meHOXB	SAM	GFF	99782	99802	.	-	.	mmu-miR-466i-5p;ROVE_1_FC30511AAXX:5:45:424:878
meHOXC	SAM	GFF	105612	105632	.	-	.	mmu-miR-466i-5p;ROVE_1_FC30511AAXX:5:40:1208:1269
meHOXC	SAM	GFF	44125	44145	.	-	.	mmu-miR-466i-5p;ROVE_1_FC30511AAXX:5:83:1850:1536
meHOXC	SAM	GFF	62178	62198	.	-	.	mmu-miR-466i-5p;ROVE_1_FC30511AAXX:5:94:1731:905
meHOXC	SAM	GFF	105620	105640	.	-	.	mmu-miR-466i-5p;ROVE_1_FC30511AAXX:5:40:1208:1269
meHOXB	SAM	GFF	91883	91903	.	-	.	mmu-miR-466i-5p;ROVE_1_FC30511AAXX:5:83:1850:1536
meHOXD	SAM	GFF	89268	89288	.	-	.	mmu-miR-466i-5p;ROVE_1_FC30511AAXX:5:85:944:517
meHOXD	SAM	GFF	67006	67026	.	-	.	mmu-miR-466i-5p;ROVE_1_FC30511AAXX:5:40:1208:1269
meHOXD	SAM	GFF	62891	62913	.	-	.	mne-miR-10b;ROVE_1_FC30511AAXX:5:3:828:1291
meHOXD	SAM	GFF	64754	64774	.	-	.	mmu-miR-466i-5p;ROVE_1_FC30511AAXX:5:94:1731:905
meHOXC	SAM	GFF	36258	36278	.	-	.	mmu-miR-466i-5p;ROVE_1_FC30511AAXX:5:83:1850:1536
meHOXD	SAM	GFF	62891	62914	.	-	.	ppy-miR-10b;ROVE_1_FC30511AAXX:5:71:61:1644
meHOXC	SAM	GFF	89486	89506	.	-	.	mmu-miR-466i-5p;ROVE_1_FC30511AAXX:5:45:424:878
meHOXC	SAM	GFF	44115	44135	.	-	.	mmu-miR-466i-5p;ROVE_1_FC30511AAXX:5:83:1850:1536
meHOXC	SAM	GFF	89474	89494	.	-	.	mmu-miR-466i-5p;ROVE_1_FC30511AAXX:5:40:1208:1269
[truncated: 35,564 more rows]
