# Supplementary material for: Evolution of coding and non-coding genes in HOX clusters of a marsupial
Source: BMC Genomics. 2012 Jun 18;13:251. doi: 10.1186/1471-2164-13-251 (PMC3541083; doi:10.1186/1471-2164-13-251)
Supplement: Additional file 10 — Newly discovered target positions of putative miRNAs in tammarHOXclusters. [file 1471-2164-13-251-S10.txt]

Novel miRNAs and hairpin structures

ROVE_1_FC30511AAXX:5:41:150:1433	TCTCCAGTCATCCTGATGAA	contig1016438	1084	1104	ACTCATCAGGATGACTGGAGGGCCAAGGTCTCCTAGTGCATCCTGGGTCATCTCCAGTCATCCTGATGAATATCTGGTCACTGGATCCAGATGGC	..((((((((((((((((((((((.(((.............))).))))..)))))))))))))))))).(((((((.........)))))))..
ROVE_1_FC30511AAXX:5:45:1385:1188	GTGGTTTGCCATTTCCTTC	contig193556	3234	3253	CTCAGTTTCCTTATCTGTAAAATGAGTGGTTTGCCATTTCCTTCTCCAACTCATTTTACAGAAAAGGAACCGAGAACAGCAGGGTGAAGTGACT	(((.(((.((((.((((((((((((((((................)).)))))))))))))).))))))).)))....................
ROVE_1_FC30511AAXX:5:61:1455:305	ACCCTGGGCAAGTCACTTA	contig308801	701	720	TTAAGTGACTTGCTAAGGGTCCCATAGCTACTAAATGTCTGAGATGTGTGACCCTGGGCAAGTCACTTAAACCTGATTGCCTAAAAAAAAGAAA	((((((((((((((.((((((.((((.((............)).)))).)))))).))))))))))))))........................
ROVE_1_FC30511AAXX:5:73:308:1968	ACCCTGGGCAAGTCACTTA	contig308801	701	720	TTAAGTGACTTGCTAAGGGTCCCATAGCTACTAAATGTCTGAGATGTGTGACCCTGGGCAAGTCACTTAAACCTGATTGCCTAAAAAAAAGAAA	((((((((((((((.((((((.((((.((............)).)))).)))))).))))))))))))))........................
ROVE_1_FC30511AAXX:5:74:1625:1725	TTTCCTCATCTGTAAAATGA	contig1106870	2924	2944	ATTATCCTCACTTCAGATAAGGAAACTGAGTTTACCTCTTCCAGCCTCAGTTTCCTCATCTGTAAAATGAAGCCAATAATAGCTCCTAACTCCCA	.......(((.(((((((.(((((((((((...............))))))))))).))))).))..)))(((........)))...........
ROVE_1_FC30511AAXX:5:75:61:294	TTTGTTCTGTGAAGTTTGGATT	contig913347	926	948	TGGCCCTTTGACCGAATCCAAACTTCACAGAACAAATACCCTTAATAAGATTTGTTCTGTGAAGTTTGGATTCGGTCAAAAGGCCACACCTGAGAAC	(((((.(((((((((((((((((((((((((((((((............))))))))))))))))))))))))))))))).)))))...........
ROVE_1_FC30511AAXX:5:90:1042:1625	GTGGTTTGCCATTTCCTTCT	contig193556	3234	3254	CTCAGTTTCCTTATCTGTAAAATGAGTGGTTTGCCATTTCCTTCTCCAACTCATTTTACAGAAAAGGAACCGAGAACAGCAGGGTGAAGTGACTT	(((.(((.((((.((((((((((((((((................)).)))))))))))))).))))))).))).....................
ROVE_1_FC30511AAXX:5:97:216:59	AATCCAAACTTCACAGAACAAA	contig787500	652	674	GTCCTCAAGTGCAGCCATTTGACTGAATCCAAACTTCACAGAACAAATCTCAAATCCCCTTTGTTCTGTGAAGTTTGGATTCAGTCAAGGGGTCACA	........(((..(((.((((((((((((((((((((((((((((((............)))))))))))))))))))))))))))))).)))))).
ROVE_1_FC30511AAXX:5:98:1751:1549	ATGGAATACTATTGTGCTA	contig960162	1553	1572	TCTGATATAACACAATAGTATTCCATTGCATTCATACACCATAACTTGTAATGGAATACTATTGTGCTATAAGAAATGATGAACAGGAGGACTT	(((.(((...((((((((((((((((((((................)))))))))))))))))))).))).)))....................
ROVE_1_FC30511AAXX:6:27:1925:272	TTTGTTCTGTGAAGTTTGGATT	contig913347	926	948	TGGCCCTTTGACCGAATCCAAACTTCACAGAACAAATACCCTTAATAAGATTTGTTCTGTGAAGTTTGGATTCGGTCAAAAGGCCACACCTGAGAAC	(((((.(((((((((((((((((((((((((((((((............))))))))))))))))))))))))))))))).)))))...........
ROVE_1_FC30511AAXX:6:51:1296:267	TTCTGTGAAGTTTGGATTCAG	contig245486	959	980	CCCTTTGACTGAATCCAAACTTCACAGAACAAATCCCCTTAATAAAATTGTTCTGTGAAGTTTGGATTCAGTCAAAGGGCTGTACTTGAGGACCTA	((((((((((((((((((((((((((((((((...............)))))))))))))))))))))))))))))))).................

Targets of miRNA in HOX clusters
meHOXB	SAM	GFF	67987	182241	.	-	.	ROVE_1_FC30511AAXX:6:39:194:248;ROVE_1_FC30511AAXX:6:46:606:1567
meHOXB	SAM	GFF	182225	182244	.	-	.	ROVE_1_FC30511AAXX:6:79:1600:1460
meHOXB	SAM	GFF	158755	182244	.	-	.	ROVE_1_FC30511AAXX:6:51:1296:267;ROVE_1_FC30511AAXX:6:79:1600:1460
meHOXD	SAM	GFF	76241	76261	.	-	.	ROVE_1_FC30511AAXX:7:76:693:1133
meHOXB	SAM	GFF	86513	86532	.	-	.	ROVE_1_FC30511AAXX:5:1:1492:170
meHOXB	SAM	GFF	182125	87260	.	-	.	ROVE_1_FC30511AAXX:5:9:1527:1050;ROVE_1_FC30511AAXX:5:9:1912:1454;ROVE_1_FC30511AAXX:5:9:83:1900;ROVE_1_FC30511AAXX:5:10:1648:1776
meHOXB	SAM	GFF	35226	35245	.	-	.	ROVE_1_FC30511AAXX:5:13:219:1171
meHOXB	SAM	GFF	68443	68012	.	-	.	ROVE_1_FC30511AAXX:5:13:110:1625;ROVE_1_FC30511AAXX:5:13:615:1903;ROVE_1_FC30511AAXX:5:13:486:1348;ROVE_1_FC30511AAXX:5:13:310:543
meHOXB	SAM	GFF	67993	182244	.	-	.	ROVE_1_FC30511AAXX:5:13:311:542;ROVE_1_FC30511AAXX:5:17:441:44;ROVE_1_FC30511AAXX:5:18:339:1523;ROVE_1_FC30511AAXX:5:21:129:723
meHOXB	SAM	GFF	38264	38288	.	-	.	ROVE_1_FC30511AAXX:5:22:1788:1348;ROVE_1_FC30511AAXX:5:32:1245:336
meHOXB	SAM	GFF	60996	61015	.	-	.	ROVE_1_FC30511AAXX:5:38:740:622
meHOXB	SAM	GFF	33708	33727	.	-	.	ROVE_1_FC30511AAXX:5:44:1145:280
meHOXB	SAM	GFF	87291	87310	.	-	.	ROVE_1_FC30511AAXX:5:45:209:782
meHOXB	SAM	GFF	86501	33829	.	-	.	ROVE_1_FC30511AAXX:5:45:1325:1429;ROVE_1_FC30511AAXX:5:45:1851:1854;ROVE_1_FC30511AAXX:5:45:1851:1854;ROVE_1_FC30511AAXX:5:45:1693:1309;ROVE_1_FC30511AAXX:5:45:439:880
meHOXB	SAM	GFF	182222	86332	.	-	.	ROVE_1_FC30511AAXX:5:45:510:1594;ROVE_1_FC30511AAXX:5:45:1668:177
meHOXB	SAM	GFF	86691	86710	.	-	.	ROVE_1_FC30511AAXX:5:53:1588:1310
meHOXB	SAM	GFF	67999	44949	.	-	.	ROVE_1_FC30511AAXX:5:55:286:1906;ROVE_1_FC30511AAXX:5:55:1855:305;ROVE_1_FC30511AAXX:5:57:1442:1976;ROVE_1_FC30511AAXX:5:61:1455:305;ROVE_1_FC30511AAXX:5:61:1455:305;ROVE_1_FC30511AAXX:5:61:920:1629
meHOXB	SAM	GFF	38266	182196	.	-	.	ROVE_1_FC30511AAXX:5:61:1414:281;ROVE_1_FC30511AAXX:5:62:1638:1583
meHOXB	SAM	GFF	36079	86331	.	-	.	ROVE_1_FC30511AAXX:5:63:1258:1232;ROVE_1_FC30511AAXX:5:63:1580:628
meHOXB	SAM	GFF	86509	86528	.	-	.	ROVE_1_FC30511AAXX:5:67:1563:344
meHOXB	SAM	GFF	103344	103363	.	-	.	ROVE_1_FC30511AAXX:5:73:308:1968
meHOXB	SAM	GFF	87230	182178	.	-	.	ROVE_1_FC30511AAXX:5:73:1591:213;ROVE_1_FC30511AAXX:5:73:847:845;ROVE_1_FC30511AAXX:5:73:847:845;ROVE_1_FC30511AAXX:5:73:296:1780;ROVE_1_FC30511AAXX:5:73:209:1606;ROVE_1_FC30511AAXX:5:73:770:421
meHOXB	SAM	GFF	87061	87080	.	-	.	ROVE_1_FC30511AAXX:5:74:1747:565
meHOXB	SAM	GFF	38086	87440	.	-	.	ROVE_1_FC30511AAXX:5:75:1650:2018;ROVE_1_FC30511AAXX:5:76:1360:134;ROVE_1_FC30511AAXX:5:76:1674:281
meHOXB	SAM	GFF	44936	44955	.	-	.	ROVE_1_FC30511AAXX:5:77:1497:1229
meHOXB	SAM	GFF	67987	86515	.	-	.	ROVE_1_FC30511AAXX:5:78:1781:933;ROVE_1_FC30511AAXX:5:78:21:496;ROVE_1_FC30511AAXX:5:81:1733:1614;ROVE_1_FC30511AAXX:5:81:536:2015;ROVE_1_FC30511AAXX:5:82:1222:1547
meHOXC	SAM	GFF	138336	138355	.	-	.	ROVE_1_FC30511AAXX:6:79:1373:336
meHOXB	SAM	GFF	67457	67476	.	-	.	ROVE_1_FC30511AAXX:5:1:1674:529
